# Supplementary material for: Genome Wide Association Study Pinpoints Key Agronomic QTLs in African Rice Oryza glaberrima
Source: Rice (N Y). 2020 Sep 16;13:66. doi: 10.1186/s12284-020-00424-1 (PMC7494698; doi:10.1186/s12284-020-00424-1)
Supplement: Supplementary file 1 — Additional file 1: Table S1. Phenotypic data used for genome-wide association analyses. Flowering time (DFT), rachis length (RL), primary branch number (PBN), primary branch average length (PBL), secondary branch average length (SBL), primary branch internode average length (PBintL), secondary branch number (SBN), secondary branch internode average length (SBintL) and spikelet number (SpN) were evaluated in field conditions in 2012 and 2014. Resistance to RYMV was evaluated in greenhouse conditions during three experiments (RYMV1, RYMV2, RYMV3) shifted of about 1–2 months. Environmental data were extracted from the worldclim database at available sampling locations. A Principal Component Analysis was then performed on i) the whole set of variables and ii) only maximal temperature related ones. The two first axes of both these PCA were then used for association analyses and are reported in this table. A Box-Cox transformation was applied to the different data set in order to approximate the normality. The “T_” prefix was added to variables names to distinguish non-transformed and transformed variables. (XLS 161 kb) [file 12284_2020_424_MOESM1_ESM.xls]

## Sheet: a)non-transformed_variables
Code_ADN	tmaxPC1	tmaxPC2	bioPC1	bioPC2	DFT2014a	DFT2014b	DFT2012a	DFT2012b	RL2012	PBN2012	PBL2012	PBintL2012	SBN2012	SBL2012	SBintL2012	SPN2012	RL2014	PBN2014	PBL2014	PBintL2014	SBN2014	SBL2014	SBintL2014	SPN2014	RYMV1	RYMV2	RYMV3
DT	-4.0323	0.693137	-4.02302	-0.613629	111.5	79	109	68	14.625	10.75	9.42	1.56667	7	1.84833	1.365	83.3333	13.4772	7.16667	10.1172	2.22278	5.5	2.16111	1.10611	53	NaN	NaN	NaN
DV	-4.0323	0.693137	-4.02302	-0.613629	131.5	82.5	NaN	NaN	NaN	NaN	NaN	NaN	NaN	NaN	NaN	NaN	13.6533	9.05556	10.4972	1.71444	9.66667	2.37167	0.801667	89.1667	NaN	NaN	NaN
EA	-1.53999	2.27006	-3.9938	2.8312	100	91.5	103.5	74	16.0394	8.29412	10.0759	2.31588	3.52941	2.30529	2.17706	50.5294	18.5806	11.1111	12.8844	1.85222	15.9444	2.44056	1.16222	118.5	-0.951779	-0.162159	-0.585007
EB	2.42763	0.210226	4.8148	0.694445	126.5	85.5	109.5	79	22.8972	15.0556	13.0039	1.67833	12.5556	2.87056	1.69278	133	16.3378	7.05556	16.1656	2.70333	8.38889	3.76222	1.08111	72.5556	NaN	NaN	NaN
EC	0.796952	-1.47448	0.820756	-0.660095	126.5	96	116	82	21.7973	13.8667	11.242	1.74667	8	2.40133	1.762	103.6	20.7983	10.7778	15.0456	2.17389	14.2222	3.285	0.903333	115.222	NaN	NaN	NaN
ED	NaN	NaN	NaN	NaN	145	100	126	90	23.3778	16	9.89	1.56	0.222222	0.695556	0.951111	127.667	20.76	13.4444	9.88222	1.67778	0.888889	1.18556	0.673333	94.7778	NaN	NaN	NaN
EE	-1.4359	-0.69152	-1.56627	0.47073	134	92.5	112	76	NaN	NaN	NaN	NaN	NaN	NaN	NaN	NaN	23.7294	12.7222	13.6278	2.045	12.4444	2.57611	1.42278	115.111	NaN	NaN	NaN
EF	NaN	NaN	NaN	NaN	118.5	77	105	NaN	16.3133	10.7333	7.92467	1.71067	3.73333	1.87733	1.47333	65.4667	13.9889	7.66667	11.6322	2.11056	7.55556	2.77389	1.01278	69.7222	NaN	NaN	NaN
EG	NaN	NaN	NaN	NaN	120.5	81.5	108	72	17.7253	13.2941	9.66	1.48471	8.29412	1.84471	1.01588	106.059	16.3383	9.05556	13.0206	2.04111	10.3889	2.75556	0.913889	92.5556	NaN	NaN	NaN
EH	-2.0574	-0.861239	-1.7705	0.16333	129.5	85	NaN	NaN	NaN	NaN	NaN	NaN	NaN	NaN	NaN	NaN	19.5033	9.66667	13.6611	2.29	21.6111	3.03556	0.687222	119.611	NaN	NaN	NaN
EI	-3.0996	-0.236445	-2.94626	-0.380939	139	94	122	87	17.4227	13.0667	10.5433	1.45267	7.26667	2.47	1.22467	107.067	14.17	8.66667	12.5987	1.86467	10.2667	3.06867	0.858	85.7333	0.176124	0.47153	0.349719
EK	NaN	NaN	NaN	NaN	153.5	98	NaN	NaN	NaN	NaN	NaN	NaN	NaN	NaN	NaN	NaN	15.5222	12.1111	9.71	1.40889	9.11111	2.17556	0.905556	109.667	NaN	NaN	NaN
EL	0.864601	-0.836386	0.107307	0.890394	133	90	117	79	22.2244	16.3889	9.88222	1.46333	4.11111	1.40278	1.17833	121.056	21.9288	11.3529	13.6594	2.13882	17.0588	2.64176	0.848824	125.529	NaN	NaN	NaN
EM	-4.0323	0.693137	-4.02302	-0.613629	117.5	79	NaN	NaN	NaN	NaN	NaN	NaN	NaN	NaN	NaN	NaN	13.2711	7.66667	10.8544	2.00889	8.77778	2.60778	0.888889	74.1111	NaN	NaN	NaN
EN	1.47459	-0.0387929	-0.65118	1.56748	128	83	NaN	NaN	12.5529	10.7143	8.23286	1.33143	2.14286	1.76429	0.927143	76.7143	12.6167	8.83333	10.9461	1.61722	14.2778	2.80278	0.641111	96.9444	0.0439622	-0.517228	-0.276032
EP	0.856575	-0.425041	-0.160192	0.724163	114.5	104.5	87	60	14.6444	9	11.2567	1.85	13	2.26556	0.65	81.4444	10.0218	5.82353	10.2394	2.09412	6.35294	2.54941	1.00765	49.8235	0.631911	0.0538424	0.129692
EQ	NaN	NaN	NaN	NaN	134	103	NaN	NaN	NaN	NaN	NaN	NaN	NaN	NaN	NaN	NaN	17.8058	14.8333	10.0233	1.30083	7.33333	2.10583	0.961667	141.583	0.118736	0.0754244	-0.305423
ER	4.55368	1.38896	1.45177	2.38604	111.5	78.5	NaN	NaN	16.1233	9.77778	9.82222	1.88889	10.4444	2.33444	0.991111	76.1111	10.1978	6.55556	7.63778	1.86556	3.44444	2.31333	1.09444	44.8889	0.115613	0.824505	0.217898
ES	-1.09829	-0.817713	-1.29889	1.38522	143.5	88	NaN	NaN	NaN	NaN	NaN	NaN	NaN	NaN	NaN	NaN	12.1711	8.5	9.11333	1.63111	10.2778	2.09889	0.555556	87.8333	-0.355361	-0.117538	-0.373499
ET	3.57586	0.202134	4.40304	-0.128326	103.5	87	NaN	NaN	NaN	NaN	NaN	NaN	NaN	NaN	NaN	NaN	14.4067	8.94444	11.5133	1.85	13.4444	2.65667	0.868889	98.5556	-0.317365	-0.0478957	-0.226467
EV	2.16142	-0.937476	3.17961	2.19734	120.5	92	114	83	20.47	11.8333	10.16	1.92	12.6667	2.935	1.25667	79.3333	19.3472	9.83333	15.6233	2.22833	18.1667	3.12944	0.958333	124.222	-0.501289	-0.391977	-0.192064
FA	NaN	NaN	NaN	NaN	125	88	118.5	81	18.0567	10.9444	9.55333	1.86333	2.11111	1.28833	1.09111	74.5556	18.3313	9.2	13.338	2.26667	11.0667	2.732	1.12467	102	0.283519	0.381931	0.617643
FB	NaN	NaN	NaN	NaN	103.5	88	81.5	56	NaN	NaN	NaN	NaN	NaN	NaN	NaN	NaN	14.0433	12	9.54667	1.29	11.6667	1.84	0.686667	113.667	0.354082	-0.324745	0.45613
FC	4.56404	1.3928	0.377485	3.77814	118.5	91.5	96	82	13.9656	9.05556	10.6439	1.78333	9.22222	2.44167	0.955556	82.8889	15.0031	8.6875	13.4138	1.97562	15.8125	3.335	0.70875	108.875	0.499655	0.371316	0.583236
FD	NaN	NaN	NaN	NaN	123	94.5	NaN	NaN	NaN	NaN	NaN	NaN	NaN	NaN	NaN	NaN	12.5967	7.44444	11.5133	2.04111	12.3333	2.76889	0.947778	81.1111	0.066615	-0.108019	0.176844
FE	NaN	NaN	NaN	NaN	129.5	87	NaN	NaN	NaN	NaN	NaN	NaN	NaN	NaN	NaN	NaN	14.8339	9.05556	12.9228	1.88333	10.6111	2.61722	1.01889	87.6667	0.546129	-0.19977	0.259779
FF	-4.0323	0.693137	-4.02302	-0.613629	120	91	96	80	13.89	8.61111	9.15611	1.92889	3.88889	2.67	1.10833	52.9444	15.2012	9.375	10.9069	1.81625	10.125	2.35812	0.6425	89.75	-0.15801	0.241164	0.420935
FG	-0.673349	-1.07418	-0.449218	-0.495423	114.5	80.5	102.5	70	22.0889	11.4444	12.2678	2.12222	7.27778	2.22056	1.40778	94.8889	16.265	6.94444	13.5978	2.735	7.16667	2.95667	0.999444	70.7222	NaN	NaN	NaN
FH	0.690252	-1.56423	1.55376	-0.76734	131.5	84.5	NaN	NaN	NaN	NaN	NaN	NaN	NaN	NaN	NaN	NaN	NaN	NaN	NaN	NaN	NaN	NaN	NaN	NaN	0.403738	-0.210091	0.18637
FI	-0.726414	0.104673	-0.935886	-0.410434	136	86	NaN	NaN	NaN	NaN	NaN	NaN	NaN	NaN	NaN	NaN	16.8567	8.66667	12.4544	2.20778	11.6667	2.62444	0.976667	89.8889	0.303225	-0.432551	0.575455
FK	NaN	NaN	NaN	NaN	145	98	70.5	NaN	13.612	7.73333	9.20733	2.35133	2.93333	1.98533	1.126	56	21.1217	12.8333	10.6	1.82111	1.66667	1.40444	1.03222	92.8333	0.283608	0.164238	-0.16323
FL	-0.397035	0.240847	-0.941033	0.0788075	94	88	NaN	NaN	NaN	NaN	NaN	NaN	NaN	NaN	NaN	NaN	13.5244	9	10.4278	1.70611	11.6111	2.48833	0.853889	97.8889	0.425084	0.533572	0.320118
FM	NaN	NaN	NaN	NaN	136	92.5	123	80	18.1122	10.1667	9.56278	2.01833	0.444444	0.663889	0.432778	63.8333	18.4389	8.55556	12.4689	2.45222	4.55556	2.53556	1.20111	73.4444	-0.764898	0.113721	-0.806656
FN	NaN	NaN	NaN	NaN	147.5	97	130	96	16.1278	12	11.5822	1.47944	12.4444	2.31833	1.00333	117.778	16.3556	9.66667	10.8622	1.88778	7.88889	2.44778	0.946667	77.4444	NaN	NaN	NaN
FP	-2.11088	0.528445	-3.01902	0.793744	134.5	86.5	114.5	78	25.2689	16.6111	10.8244	1.61944	8.44444	2.26333	1.31	143.111	18.1713	12.125	10.4225	1.645	13	2.3025	0.90125	127.75	-0.343683	-0.635422	-0.263528
FQ	-4.27387	0.68128	-4.08786	-0.732873	119	94	92.5	73	19.6922	12.6111	10.8456	1.72778	4.27778	1.82056	1.35944	89.2222	16.1817	12.8333	10.3317	1.38833	11	2.285	1.07	120.667	-0.582612	-0.82218	-0.701349
FR	NaN	NaN	NaN	NaN	143	94	121	82	14.2353	10.4706	9.36	1.53765	0.941176	1.24706	0.730588	64.7647	NaN	NaN	NaN	NaN	NaN	NaN	NaN	NaN	0.186245	0.464888	0.363871
FS	-0.318278	-0.945054	-1.00494	0.0188049	130.5	88	NaN	NaN	NaN	NaN	NaN	NaN	NaN	NaN	NaN	NaN	12.2692	8.07692	10.2823	1.73385	11.2308	2.56462	0.645385	74.4615	0.156044	-0.0609576	-0.333617
FT	-1.8343	4.33981	-4.75503	1.74546	149	100.5	NaN	NaN	NaN	NaN	NaN	NaN	NaN	NaN	NaN	NaN	15.7478	12.1111	8.40556	1.42778	2.66667	0.802222	0.47	91.6667	0.297883	0.0812517	-0.0225763
FV	5.52531	0.274926	3.80777	2.6958	113.5	83	NaN	NaN	NaN	NaN	NaN	NaN	NaN	NaN	NaN	NaN	13.57	7.33333	11.4317	2.15167	9.5	2.85167	1.03833	67.3333	-0.312962	0.429442	0.254139
GA	NaN	NaN	NaN	NaN	151.5	107	NaN	NaN	NaN	NaN	NaN	NaN	NaN	NaN	NaN	NaN	16.2456	11.5556	12.0589	1.55889	21.7778	2.39889	0.631111	153.889	NaN	NaN	NaN
GB	2.26611	0.144439	-0.222979	1.91047	120.5	83.5	107	79	18.9878	12.2222	8.80333	1.73389	5.05556	1.87111	1.37556	74.9444	16.9176	8.29412	11.3282	2.37706	4.94118	2.59294	1.12059	62.1176	0.269525	-0.326289	-0.163388
GC	-2.98751	2.23613	-4.468	1.48028	149	93.5	NaN	NaN	NaN	NaN	NaN	NaN	NaN	NaN	NaN	NaN	NaN	NaN	NaN	NaN	NaN	NaN	NaN	NaN	-0.248544	-0.426235	-0.0973526
GD	2.50887	-0.79035	4.13338	0.979716	119.5	77	NaN	NaN	NaN	NaN	NaN	NaN	NaN	NaN	NaN	NaN	10.94	6.44444	11.8811	2.06111	12.3333	3.09667	0.567778	79.1111	0.643787	0.364059	0.146237
GE	0.0298179	-0.96043	2.69496	-6.9992	123	83	121	79	19.7478	11.1111	15.18	1.97778	8.88889	3.34333	2.28889	92.4444	15.5528	8.16667	13.625	2.15056	11.6667	3.04778	0.720556	91.2778	0.39057	0.56103	0.306667
GF	-5.22913	-2.01216	0.130799	-9.56434	150.5	110.5	141	100	19.6989	11.7778	11.91	1.85611	9.22222	2.45222	1.23611	118.167	19.3644	10.7222	12.2339	1.99889	6.16667	2.17667	1.08389	103.278	NaN	NaN	NaN
GG	NaN	NaN	NaN	NaN	NaN	NaN	NaN	NaN	NaN	NaN	NaN	NaN	NaN	NaN	NaN	NaN	NaN	NaN	NaN	NaN	NaN	NaN	NaN	NaN	NaN	NaN	NaN
GH	0.690252	-1.56423	1.55376	-0.76734	141.5	94	NaN	NaN	NaN	NaN	NaN	NaN	NaN	NaN	NaN	NaN	11.708	7.4	10.766	1.824	12.4	2.752	0.648	73	0.409766	0.213016	0.467777
GI	-5.07785	-2.19008	0.0765982	-8.58101	121	85.5	NaN	NaN	NaN	NaN	NaN	NaN	NaN	NaN	NaN	NaN	12.8383	7.44444	11.6328	1.99889	12.3333	2.66056	0.755556	88.3333	0.379485	0.332505	0.430014
GK	0.250075	0.678674	0.0104656	-0.140271	119.5	89.5	NaN	NaN	NaN	NaN	NaN	NaN	NaN	NaN	NaN	NaN	12.3833	9	10.2178	1.56167	9.44444	2.25722	0.801111	84.3889	-0.127433	0.480605	-0.0515148
GL	NaN	NaN	NaN	NaN	122.5	79	NaN	NaN	NaN	NaN	NaN	NaN	NaN	NaN	NaN	NaN	11.84	7.05556	11.2422	1.96778	10	2.94944	0.726667	74	0.37078	0.0979696	0.101125
GM	-3.93307	0.404971	-3.28908	-1.03329	130	88	94	73	16.3544	15.8125	9.17625	1.11312	3.875	1.83937	1.4175	112.188	14.17	10.2222	11.3133	1.54333	11.4444	2.36111	0.945556	104.222	0.514028	0.505007	0.478593
GN	NaN	NaN	NaN	NaN	109	75.5	95	62	16.2258	9	10.5217	2.24583	8.66667	2.63167	1.27667	69.9167	14.6242	7	11.5758	2.425	6.66667	2.60083	0.910833	57.9167	0.0497035	-0.136252	0.0796703
GP	-2.80576	0.455728	-3.61819	1.5368	123	NaN	NaN	NaN	NaN	NaN	NaN	NaN	NaN	NaN	NaN	NaN	NaN	NaN	NaN	NaN	NaN	NaN	NaN	NaN	0.321392	0.438976	0.45393
GQ	-3.36535	0.351362	-2.91128	-1.01188	123	98	108.5	90	13.2935	7.94118	8.56118	1.96529	4.52941	1.49941	0.98	56.7647	17.2222	9.44444	12.5756	2.085	10.9444	2.45889	1.18333	97.0556	-0.557282	-0.807987	-0.812956
GR	0.0525952	0.45635	-0.765502	0.153816	134	88.5	116.5	74	19.8561	11.3889	10.3894	1.95778	6.05556	2.20444	1.07222	85.7222	19.5278	9.11111	14.7244	2.41778	16	2.88556	0.74	104.556	0.456635	-0.396831	-0.0898902
GS	NaN	NaN	NaN	NaN	116	NaN	NaN	NaN	NaN	NaN	NaN	NaN	NaN	NaN	NaN	NaN	NaN	NaN	NaN	NaN	NaN	NaN	NaN	NaN	NaN	NaN	NaN
GT	-0.220681	-1.10139	-0.474165	0.581877	145.5	95	123	83	22.4406	15.1111	10.2511	1.60556	5.05556	1.975	1.66722	113.722	19.5713	9.86667	14.238	2.236	19	2.948	1.08333	121.4	0.164056	0.170374	-0.318419
GV	-3.93307	0.404971	-3.28908	-1.03329	121.5	80	101.5	62	19.5255	11.8182	9.12909	1.82273	3.27273	1.84455	1.31091	73.6364	15.7783	9.22222	11.4778	1.94167	8.44444	2.58833	0.917778	83.6111	NaN	NaN	NaN
HA	-0.010674	-1.87904	1.50128	-1.9091	133.5	87	NaN	NaN	NaN	NaN	NaN	NaN	NaN	NaN	NaN	NaN	12.6383	7.66667	11.3817	1.90333	9.16667	2.96667	0.776667	92.1667	-0.0869021	-0.311093	-0.0306601
HB	-2.14424	-0.684861	-1.74641	-1.31679	136.5	91.5	120.5	87	15.7467	10.3333	8.74444	1.73833	4.16667	2.17333	1.15	71.6111	15.67	8.86667	11.7467	2.03333	7.8	2.768	1.00333	72.8	0.326057	0.117489	0.55194
HC	4.56404	1.3928	0.377485	3.77814	148	98.5	NaN	NaN	NaN	NaN	NaN	NaN	NaN	NaN	NaN	NaN	15.9812	10.6471	10.24	1.65882	10	2.42176	0.976471	98.5294	0.382434	-0.294253	-0.139505
HD	NaN	NaN	NaN	NaN	121.5	92	NaN	NaN	NaN	NaN	NaN	NaN	NaN	NaN	NaN	NaN	15.0708	8.66667	10.5208	2.01167	10.0833	2.67083	0.664167	84.3333	0.559352	0.134191	0.570687
HE	-2.16189	0.425724	-3.12352	0.903451	130.5	91.5	NaN	NaN	NaN	NaN	NaN	NaN	NaN	NaN	NaN	NaN	15.4811	11.8889	9.11333	1.43111	8.66667	1.97444	0.82	106.444	0.285597	-0.156004	0.453334
HF	1.97289	1.09723	1.25991	1.05037	134.5	91.5	NaN	NaN	NaN	NaN	NaN	NaN	NaN	NaN	NaN	NaN	13.0542	8.33333	17.685	1.86833	15.8333	1.9625	0.713333	76.4167	0.0874697	0.642321	0.349419
HG	2.80184	-0.615709	3.98571	0.932638	122	87.5	NaN	NaN	NaN	NaN	NaN	NaN	NaN	NaN	NaN	NaN	14.4233	8.66667	12.2987	1.89	15.9333	2.98467	0.75	103	-0.158481	-0.162568	0.381495
HH	2.85217	-0.852275	3.13289	0.646686	130.5	83.5	NaN	NaN	NaN	NaN	NaN	NaN	NaN	NaN	NaN	NaN	12.3407	7.4	9.95933	1.92933	8.13333	2.546	0.752667	69.1333	0.305781	0.694055	0.331928
HI	2.16142	-0.937476	3.17961	2.19734	139	93	123	84	19.1922	13.5	11.6478	1.58222	13.9444	2.58056	1.33778	120.389	20.1853	12	13.2907	1.874	14.5333	2.73467	1.152	112.267	NaN	NaN	NaN
HK	1.91508	-0.702576	1.06298	-0.20613	124.5	99	NaN	NaN	NaN	NaN	NaN	NaN	NaN	NaN	NaN	NaN	15.1639	9.77778	11.8233	1.74667	17.2222	2.30889	0.843889	115.722	-0.0303466	-0.257288	0.00277235
HL	3.14425	0.835841	6.17706	-0.0516687	122.5	100	NaN	NaN	NaN	NaN	NaN	NaN	NaN	NaN	NaN	NaN	16.8987	14.25	10.4787	1.2875	22.875	2.30125	0.51	177.25	0.188686	0.656663	-0.019409
HM	-0.115915	0.570638	0.0134705	-0.284765	115.5	75	NaN	NaN	NaN	NaN	NaN	NaN	NaN	NaN	NaN	NaN	14.5367	7.77778	13.4867	2.14889	16.2222	3.00111	0.596667	103	0.1562	-0.266036	-0.0618536
HN	5.3534	0.899803	5.46412	-1.46959	112.5	85	NaN	NaN	NaN	NaN	NaN	NaN	NaN	NaN	NaN	NaN	12.0767	7.11111	10.4611	1.98167	8.11111	2.67667	0.866111	66.7778	0.205806	-0.330617	0.30164
HP	3.14425	0.835841	6.17706	-0.0516687	120.5	90.5	NaN	NaN	NaN	NaN	NaN	NaN	NaN	NaN	NaN	NaN	14.62	9.16667	11.855	1.81167	19.1667	2.63333	0.676667	114.667	0.0709789	0.437192	-0.0264729
HQ	NaN	NaN	NaN	NaN	109	75.5	NaN	NaN	NaN	NaN	NaN	NaN	NaN	NaN	NaN	NaN	12.644	7.66667	9.412	1.96333	9	2.232	0.659333	72.4667	0.0551874	0.493752	0.201877
HR	-1.49254	-0.983638	-0.713473	-1.17756	121	79.5	101	66	15.3933	9.33333	10.7367	1.86	5.16667	2.3	1.09333	75.1667	14.59	8	13.438	2.092	14.5333	3.008	0.723333	89.1333	0.38671	0.379384	0.317586
HS	2.80184	-0.615709	3.98571	0.932638	106.5	97.5	97.5	NaN	18.2647	10.1176	10.1382	2.02294	11.6471	2.28059	1.99471	70.7059	18.4724	9.70588	14.8459	2.17	18.9412	2.74941	1.26529	112.765	0.0154289	-0.422315	-0.628609
HT	NaN	NaN	NaN	NaN	120	81	105	73	18.4478	9.55556	11.1744	2.19556	7.11111	2.73111	1.27333	68.2222	14.2633	8.5	11.6883	1.91111	12.8333	2.89444	0.663333	91.2222	-0.0347821	-0.471032	-0.15618
HV	2.69918	-0.706804	4.34882	-0.281167	133.5	86	NaN	NaN	NaN	NaN	NaN	NaN	NaN	NaN	NaN	NaN	13.0961	7.5	10.8922	2.01389	9.88889	2.49778	0.711111	82	0.291849	0.024294	-0.000519609
IA	-4.0323	0.693137	-4.02302	-0.613629	128.5	96.5	96	71	14.1789	8.16667	10.6539	2.00111	7.72222	2.48833	1.78722	59.3333	17.2164	9.71429	15.82	2.01786	21.0714	2.965	0.896429	128.429	-0.312747	-0.489062	-0.251801
IB	NaN	NaN	NaN	NaN	111	83	94	62	16.9	10.9167	9.33333	1.83083	9.83333	2.54667	1.50833	75.5	15.3367	7.66667	14.8707	2.32467	13.5333	3.72933	0.594	94.4667	-0.417911	0.231787	-0.0278326
IC	3.39415	0.485552	5.34563	0.758976	140	81	103.5	71	20.9789	14.1667	10.9989	1.68944	6.16667	2.22	1.38722	106.333	12.0594	6.38889	11.0222	2.24167	7	2.66389	0.692778	53.2778	0.52824	0.41552	0.161223
ID	-0.617615	1.80506	-2.77599	1.87336	100.5	85.5	84	NaN	15.1811	7.77778	11.9944	2.26333	5.11111	2.62444	1.03667	60.7778	16.0257	9.14286	14.0043	2.00214	11.5	3.60786	0.675	97.5714	0.413175	-0.299844	-0.715054
IE	NaN	NaN	NaN	NaN	135.5	96	NaN	NaN	NaN	NaN	NaN	NaN	NaN	NaN	NaN	NaN	12.6933	10.1667	10.2875	1.385	11.5	2.28	0.739167	97.5833	0.703284	0.434607	0.581855
IF	NaN	NaN	NaN	NaN	136	109	NaN	NaN	NaN	NaN	NaN	NaN	NaN	NaN	NaN	NaN	NaN	NaN	NaN	NaN	NaN	NaN	NaN	NaN	NaN	NaN	NaN
IG	NaN	NaN	NaN	NaN	136	93.5	112	85	17.6422	10.8889	9.29333	1.78833	2.16667	1.29889	1.19167	78.3333	16.6994	9.33333	10.6311	2.03778	6.11111	2.34556	1.34111	80.7778	0.157339	0.459812	0.57192
IH	1.91508	-0.702576	1.06298	-0.20613	109.5	76	NaN	NaN	NaN	NaN	NaN	NaN	NaN	NaN	NaN	NaN	12.9672	8	9.88	1.88889	8.61111	2.70111	0.735	71.7222	0.671502	0.236854	0.330327
II	NaN	NaN	NaN	NaN	140.5	NaN	NaN	NaN	NaN	NaN	NaN	NaN	NaN	NaN	NaN	NaN	NaN	NaN	NaN	NaN	NaN	NaN	NaN	NaN	NaN	NaN	NaN
IK	NaN	NaN	NaN	NaN	NaN	NaN	NaN	NaN	NaN	NaN	NaN	NaN	NaN	NaN	NaN	NaN	NaN	NaN	NaN	NaN	NaN	NaN	NaN	NaN	0.162699	0.420018	0.124535
IL	1.9618	-0.628875	3.90558	0.289332	105.5	84	99	73	23.275	16	9.84625	1.56	7.875	1.90625	1.6675	110.375	18.0789	10.7778	13.2522	1.84889	14.7778	2.64	1.14556	119.889	-0.245384	-0.6378	-0.386551
IM	3.31748	1.26119	-0.0979156	3.04031	138.5	81	113.5	73	17.4764	10.6429	11.1014	1.84571	7.71429	2.79286	1.42714	105.643	17.4106	8.05882	14.1494	2.48882	10.5882	3.67412	0.878824	80.5882	-0.00205243	-0.634706	-0.427511
IN	NaN	NaN	NaN	NaN	103	92	94	82	14.9739	9.38889	11.89	2.145	6.55556	2.56444	1.44722	79.5	20.6989	13.6667	13.9689	1.67667	19.4444	2.62889	1.18333	160.556	-0.484305	-0.393561	-0.0196472
IP	4.7329	2.63941	1.0692	3.48742	151.5	108	134	100	21.9722	17.2222	10.3572	1.36278	3.22222	2.12167	0.866111	154.056	24.7093	15.7333	14.3973	1.698	20.4	2.316	0.968667	185	-0.679218	0.117743	0.0383586
IQ	3.31748	1.26119	-0.0979156	3.04031	126.5	98.5	110	NaN	17.71	10.8462	9.47846	1.80154	5.69231	2.51846	1.26846	72.5385	14.7833	8.16667	11.3333	2.0875	5.75	2.5575	1.30917	61.4167	-0.141195	0.227833	0.20509
IR	NaN	NaN	NaN	NaN	119	134	NaN	NaN	NaN	NaN	NaN	NaN	NaN	NaN	NaN	NaN	NaN	NaN	NaN	NaN	NaN	NaN	NaN	NaN	0.441987	-0.484947	0.485136
IS	NaN	NaN	NaN	NaN	144	99	131.5	90	16.6	11.4444	9.48333	1.61611	3.27778	1.71722	1.03833	97.6111	17.4656	10.7222	12.1967	1.82389	17.6667	2.50944	0.564444	126.111	-0.320689	0.000414362	0.0699133
IT	1.07092	-1.29764	0.856572	-0.428108	136.5	98	129.5	90	18.0792	12.75	9.7625	1.58417	8.33333	2.02667	1.51167	101.75	22.2406	12.6111	14.1006	1.96444	15.7778	2.62111	1.17278	130.667	-0.0284728	-1.10424	-0.36821
IV	NaN	NaN	NaN	NaN	132.5	119.5	96	73	16.3178	7.55556	10.1578	2.48556	2.44444	1.18111	0.702222	49.3333	24.8056	11.1111	15.0978	2.49056	13.4444	3.03556	1.075	121.722	0.208923	-0.278329	0.273037
KA	0.399664	-1.41437	1.9988	-0.916636	126.5	80	NaN	NaN	NaN	NaN	NaN	NaN	NaN	NaN	NaN	NaN	NaN	NaN	NaN	NaN	NaN	NaN	NaN	NaN	0.473968	0.118162	0.290929
KB	NaN	NaN	NaN	NaN	144.5	106	129.5	100	20.1644	15.8333	17.7039	1.69	9.05556	1.30833	0.870556	130.167	26.6917	13.5833	15.04	2.16333	34.4167	2.3825	0.959167	170.583	NaN	NaN	NaN
KC	NaN	NaN	NaN	NaN	134	109.5	130	100	18.9033	14	11.4961	1.47833	6.22222	2.29444	1.53667	111.278	16.8556	12.2222	11.9	1.49722	6.5	2.22722	1.19611	101.667	NaN	NaN	NaN
KD	3.14425	0.835841	6.17706	-0.0516687	100	86	NaN	NaN	NaN	NaN	NaN	NaN	NaN	NaN	NaN	NaN	15.8639	9.27778	11.1278	1.93667	12.0556	2.72278	0.989444	97.5	-0.73974	-0.7371	-0.471228
KE	-2.3144	-3.00873	-0.83857	-2.36127	131.5	93	95	74	15.2856	9.22222	8.75333	1.88444	2.22222	2.07556	1.44111	54.1111	14.764	8.86667	15.6473	1.91067	21.2667	3.202	0.766667	128.867	-0.528207	-0.213805	-0.0490445
KF	-3.53266	-0.0852732	-3.16187	-1.33571	110	82.5	NaN	NaN	NaN	NaN	NaN	NaN	NaN	NaN	NaN	NaN	16.6019	9.5625	12.3331	1.98312	9.875	3.09625	0.826875	97.1875	-0.0474325	-0.581907	-0.115835
KG	-2.45169	-1.15138	1.81152	-9.04825	109.5	76.5	NaN	NaN	NaN	NaN	NaN	NaN	NaN	NaN	NaN	NaN	14.7161	8.5	10.4889	2.00333	10.6111	2.54	0.716111	88.0556	0.268072	0.353582	-0.0681969
KH	-4.0323	0.693137	-4.02302	-0.613629	132	97	110	73	19.8089	13.2222	11.2978	1.64389	6.77778	2.09222	1.57556	103.111	17.6267	11.1111	12.7467	1.76778	8.77778	2.26556	1.45667	103.667	-0.149029	-0.636182	-0.469317
KI	1.72689	-1.40441	0.71548	-0.29785	139	93	126	84	15.4029	12.0588	10.3835	1.42471	9.76471	2.50412	1.32118	94.7059	19.6658	11.3333	14.54	1.92333	16.6667	2.66917	0.923333	129.417	0.208693	0.457722	0.0818512
KK	0.182473	-1.41578	0.173034	-0.60638	133	83	NaN	NaN	NaN	NaN	NaN	NaN	NaN	NaN	NaN	NaN	15.6967	10.4444	11.4289	1.71111	19.1111	2.23444	0.513333	122.222	0.178353	0.343931	-0.173717
KL	1.37459	-0.211373	3.97372	1.40958	118	92.5	NaN	NaN	NaN	NaN	NaN	NaN	NaN	NaN	NaN	NaN	16.9422	9.22222	12.7233	2.07778	17	2.65556	0.73	113	-0.298279	-0.174583	0.320461
KM	3.9434	1.13016	0.216881	3.29978	125	79	NaN	NaN	NaN	NaN	NaN	NaN	NaN	NaN	NaN	NaN	11.4156	7.55556	8.77444	1.73778	5.33333	2.48889	0.795556	56.8889	0.55254	-0.012598	0.268935
KN	NaN	NaN	NaN	NaN	144	100	124.5	87	23.7883	17.6667	9.965	1.45167	4.08333	1.53333	1.07583	132.833	16.9139	11.3889	12.5867	1.64278	10.5556	2.31611	1.36167	108.722	NaN	NaN	NaN
KP	1.34128	-0.542698	0.353644	1.92772	121.5	83	NaN	NaN	NaN	NaN	NaN	NaN	NaN	NaN	NaN	NaN	17.4282	9.29412	11.8812	2.13118	15.2353	2.79059	0.826471	105.882	0.279251	-0.236572	0.131792
KQ	NaN	NaN	NaN	NaN	124	83.5	99.5	73	13.935	9.5	9.40062	1.83375	6.25	2.71437	1.5575	58.8125	14.1222	9.27778	11.7372	1.71833	7.83333	3.07389	1.00778	80.5	NaN	NaN	NaN
KR	4.38794	-0.212505	3.0629	2.02943	124	82	NaN	NaN	NaN	NaN	NaN	NaN	NaN	NaN	NaN	NaN	10.8858	6.75	9.655	1.94417	4	2.2425	0.955	51	0.0882647	-0.140467	-0.189795
KS	NaN	NaN	NaN	NaN	142	94	NaN	NaN	NaN	NaN	NaN	NaN	NaN	NaN	NaN	NaN	16.3711	9.61111	10.7206	1.91389	7.83333	2.32111	1.06278	85.3889	-0.550949	-0.05246	0.282546
KT	-4.17767	0.765453	-4.09437	-0.57978	124	81	NaN	NaN	NaN	NaN	NaN	NaN	NaN	NaN	NaN	NaN	13.0378	9.38889	10.5144	1.57	9.05556	2.60611	0.691667	89.3889	NaN	NaN	NaN
KV	3.14425	0.835841	6.17706	-0.0516687	111.5	90	NaN	NaN	NaN	NaN	NaN	NaN	NaN	NaN	NaN	NaN	13.5022	8.55556	10.4733	1.81778	10.4444	2.61111	0.782222	91.7778	-0.33277	-0.733064	-0.449057
LA	-0.347581	0.195478	-0.889569	-0.55155	122.5	81	99.5	73	16.4189	8.11111	10.9778	2.36778	9.11111	2.53556	1.11667	59.5556	18.5656	7.88889	17.7089	2.72111	18.2778	4.07667	0.602222	112.111	0.0283729	0.0873717	-0.0369583
LB	-2.64793	-3.03293	-1.81273	-0.785601	134.5	90	108	90	22.615	12.9444	11.4711	1.90778	2.22222	1.70444	1.095	94.2222	23.4406	12	15.7294	2.14556	7.5	2.73056	1.68722	121.222	0.46529	0.425604	0.141413
LC	1.34128	-0.542698	0.353644	1.92772	NaN	NaN	NaN	NaN	NaN	NaN	NaN	NaN	NaN	NaN	NaN	NaN	NaN	NaN	NaN	NaN	NaN	NaN	NaN	NaN	-0.0960986	-0.687448	-0.819883
LD	-3.15205	-0.628074	-2.45017	-0.299978	125.5	89.5	NaN	NaN	NaN	NaN	NaN	NaN	NaN	NaN	NaN	NaN	16.245	9.91667	12.3117	1.83583	15.4167	2.67833	0.663333	124.083	-0.0480665	0.0262587	0.105777
LE	NaN	NaN	NaN	NaN	133.5	83.5	104	71	18.4376	11.5294	10.2694	1.83765	4	2.29294	1.60588	77.3529	13.9511	8.88889	9.84444	1.79222	5.55556	2.10667	0.752222	70.3333	0.581645	0.651042	-0.0555313
LF	NaN	NaN	NaN	NaN	119	89	110.5	72	18.8259	11.8824	10.6312	1.81529	4.52941	2.32824	1.51647	85.9412	15.7987	9.53333	13.2893	1.87067	13.4667	2.838	0.758667	111.8	NaN	NaN	NaN
LG	2.07613	-0.165412	4.21815	-0.245339	125.5	92	103.5	73	18.5862	9.69231	10.7023	2.19615	1.92308	1.60308	1.11462	60.4615	14.8806	7.35294	11.99	2.37882	5.94118	3.10647	0.954706	61.1765	0.236619	0.150024	0.510482
LH	NaN	NaN	NaN	NaN	108.5	89.5	99.5	78	19.807	10.2	11.832	2.16	6.2	2.933	1.645	76.9	18.9878	13.2222	11.6	1.58556	13.7778	2.49778	0.783333	141	0.142268	0.0370229	-0.509795
LI	1.95839	-0.127959	3.90785	-3.10086	99	NaN	NaN	NaN	NaN	NaN	NaN	NaN	NaN	NaN	NaN	NaN	NaN	NaN	NaN	NaN	NaN	NaN	NaN	NaN	-0.169242	-0.138709	0.225871
LK	0.983392	-1.12385	2.22276	-2.96171	117	82	101.5	64	19.5361	10.8889	11.2694	1.98611	5.55556	2.22833	1.91333	72.6111	17.6978	8.33333	14.3011	2.43222	11.3333	3.15222	0.933333	93.8889	-0.275912	0.231884	0.0205186
LL	NaN	NaN	NaN	NaN	132	82.5	109	76	16.0628	14.1111	10.5739	1.24444	10.4444	2.425	1.47667	116.278	10.4644	9.44444	8.12778	1.26778	7.66667	2.17889	0.72	77	NaN	NaN	NaN
LM	2.07613	-0.165412	4.21815	-0.245339	123	84	107	73	14.9529	12.2857	11.0864	1.38214	8.5	2.24286	1.72714	105.071	14.5308	8.16667	10.6142	2.03167	5.83333	2.41	1.20833	66.4167	0.180698	0.0120339	0.57414
LN	NaN	NaN	NaN	NaN	111.5	85.5	NaN	NaN	NaN	NaN	NaN	NaN	NaN	NaN	NaN	NaN	14.4667	9.33333	8.89	1.74	4.33333	2.33	1.37	74.6667	0.558372	-0.618643	0.685087
LP	-2.50737	-1.13673	-2.21684	-0.545406	117	91.5	NaN	NaN	NaN	NaN	NaN	NaN	NaN	NaN	NaN	NaN	16.517	8.8	12.506	2.141	17.7	2.615	0.656	108.9	0.645891	-0.103239	0.00244577
LQ	NaN	NaN	NaN	NaN	133.5	91.5	105	82	17.5894	13.1667	10.1928	1.515	5.77778	2.15333	1.185	98.3889	19.22	12.4444	13.0444	1.69667	14.8333	3.15833	1.025	129.111	NaN	NaN	NaN
LR	-2.36745	-2.41566	-2.3326	-0.542701	99	94	98.5	82	17.4522	10.8333	13.24	1.78278	12.1667	2.27611	1.46222	98.7222	20.3011	10.5556	14.4711	2.22556	14.5556	2.85222	1.19333	113.889	0.388444	-0.599726	0.0802685
LS	1.91508	-0.702576	1.06298	-0.20613	135	89.5	NaN	NaN	NaN	NaN	NaN	NaN	NaN	NaN	NaN	NaN	17.5189	10	11.3256	2.02222	5.11111	2.91667	1.40889	79	NaN	NaN	NaN
LT	NaN	NaN	NaN	NaN	159	96.5	NaN	NaN	NaN	NaN	NaN	NaN	NaN	NaN	NaN	NaN	16.1367	10.4444	10.4522	1.70444	9.66667	2.45333	0.951111	91.7778	0.428733	-0.285013	0.34336
LV	NaN	NaN	NaN	NaN	143.5	99.5	NaN	NaN	NaN	NaN	NaN	NaN	NaN	NaN	NaN	NaN	15.2361	11.7778	11.6156	1.42833	15.6667	2.22667	0.761667	120.167	-0.383095	-0.418956	-0.677208
MA	-4.0323	0.693137	-4.02302	-0.613629	146	96	117.5	87	18.115	12.5	9.43222	1.615	4.77778	2.17667	1.24333	84.3889	19.65	11.4444	12.8122	1.94222	7.11111	2.91333	1.42778	92.1111	-0.41427	-0.234203	-0.116256
MB	5.83816	-0.211715	2.86057	0.600356	124	80	NaN	NaN	NaN	NaN	NaN	NaN	NaN	NaN	NaN	NaN	16.6489	9.55556	12.6211	1.99778	18.7778	3.01444	0.763333	112.222	0.216911	0.228316	0.241421
MC	-0.539641	0.104654	-1.37614	1.74324	128	86	NaN	NaN	NaN	NaN	NaN	NaN	NaN	NaN	NaN	NaN	13.2433	7.91667	11.62	1.93333	12.5833	2.78667	0.760833	89.9167	0.086533	-0.472735	-0.38208
MD	-4.06217	0.618339	-3.36806	-0.963463	131	90	109	81	16.7906	13.5294	9.37176	1.35647	10.7647	2.05412	1.47059	101.941	16.264	9	13.728	2.08	12.0667	2.702	0.981333	85.8667	NaN	NaN	NaN
ME	-3.93307	0.404971	-3.28908	-1.03329	134	86	122.5	79	19.6488	14.0588	10.0424	1.52059	2.17647	1.39882	0.988824	103.412	NaN	NaN	NaN	NaN	NaN	NaN	NaN	NaN	0.244923	0.502554	0.299307
MF	NaN	NaN	NaN	NaN	113	80	105.5	71	16.0533	12.8333	8.7	1.40333	3.5	1.45583	1.02833	83	11.4427	6.90909	10.8982	1.99	6.09091	2.78273	0.88	64.2727	-0.0406547	0.017329	0.115116
MG	4.657	1.81444	0.219364	4.07232	109.5	73	NaN	NaN	NaN	NaN	NaN	NaN	NaN	NaN	NaN	NaN	11.6733	7.58333	8.04417	1.79	4	1.97667	0.7225	55.4167	NaN	NaN	NaN
MH	NaN	NaN	NaN	NaN	120	84.5	NaN	NaN	NaN	NaN	NaN	NaN	NaN	NaN	NaN	NaN	13.6717	8.5	9.77778	1.85056	6.61111	1.96778	1.01389	69	NaN	NaN	NaN
MI	-3.17276	2.85256	-4.38464	0.0597845	128.5	87	NaN	NaN	NaN	NaN	NaN	NaN	NaN	NaN	NaN	NaN	NaN	NaN	NaN	NaN	NaN	NaN	NaN	NaN	NaN	NaN	NaN
MK	NaN	NaN	NaN	NaN	142	110	NaN	NaN	NaN	NaN	NaN	NaN	NaN	NaN	NaN	NaN	16.3624	16.1765	10.0635	1.09353	15.5294	2.20824	0.934706	181.941	-0.361933	-0.866241	-1.04303
ML	-3.15205	-0.628074	-2.45017	-0.299978	121.5	86.5	124.5	87	21.8339	15.1667	9.68389	1.57278	7.77778	2.275	1.53278	121.111	13.4425	9.08333	10.07	1.67417	8.91667	2.16583	0.603333	77.4167	NaN	NaN	NaN
MM	NaN	NaN	NaN	NaN	111	75	NaN	NaN	NaN	NaN	NaN	NaN	NaN	NaN	NaN	NaN	13.1289	7.83333	10.8533	1.92944	8.33333	2.44667	0.793889	75.2778	0.0574879	-0.477015	-0.583683
MN	-1.1976	-1.18217	-1.62789	-1.00578	113	85.5	112	73	18.8944	12.8333	8.84111	1.61167	3.33333	1.62167	1.00833	85.8889	16.206	8.73333	10.1567	2.13867	4.13333	2.09133	1.06533	60.8	0.410268	-0.106047	0.349965
MP	-2.35015	-2.32585	-2.00267	-1.03121	132	91.5	NaN	NaN	NaN	NaN	NaN	NaN	NaN	NaN	NaN	NaN	13.7567	8.44444	10.5883	1.87389	8.72222	2.46	0.922778	78.6667	-0.44065	-0.528253	-0.12119
MQ	NaN	NaN	NaN	NaN	152	97.5	125	100	20.5486	14.0714	10.1079	1.63214	0.785714	1.61643	0.979286	104.357	19.5661	13.1111	12.3117	1.63889	3.94444	2.64	1.76722	105.833	-0.356865	0.334098	0.432144
MR	-4.14515	0.975178	-3.83613	-0.664528	139	99	127.5	96	16.5483	11.5556	9.37833	1.60222	2.44444	0.903333	0.810556	85.5556	20.9811	12.3889	10.7556	1.855	1.83333	1.35722	1.08056	90.5	NaN	NaN	NaN
MS	5.59554	1.23526	1.55415	3.7115	102	74.5	84	52	17.2856	10.5556	12.9211	1.91778	13	2.72	0.925556	112.111	10.9089	6.44444	10.7344	1.99667	5.66667	2.96778	1.01333	52.4444	-0.0980131	0.0931884	0.148796
MT	NaN	NaN	NaN	NaN	111.5	84	85	67	15.9533	7.44444	7.98222	2.55556	2.77778	2.47889	1.62111	42.4444	15.2933	7.33333	10.58	2.42778	9.44444	2.53111	1.15111	71.3333	-0.757236	-0.93316	-0.844448
MV	NaN	NaN	NaN	NaN	103.5	86.5	111	73	17.0939	10.6111	11.7794	1.81	8.44444	2.99	1.48167	92.5	17.6211	9.61111	13.2672	2.06167	12.9444	3.11222	1.05556	98.9444	-0.0230416	-0.532387	0.102383
NA	NaN	NaN	NaN	NaN	NaN	NaN	NaN	NaN	NaN	NaN	NaN	NaN	NaN	NaN	NaN	NaN	NaN	NaN	NaN	NaN	NaN	NaN	NaN	NaN	0.249205	0.530345	0.434764
NB	1.34128	-0.542698	0.353644	1.92772	107	92	NaN	NaN	NaN	NaN	NaN	NaN	NaN	NaN	NaN	NaN	15.7211	9.66667	11.9867	1.90444	12	2.59222	1.02889	104.222	-0.580089	-0.414348	-0.820396
NC	NaN	NaN	NaN	NaN	99	76.5	86	60	14.7778	9	11.4239	1.87111	12	2.91222	0.99	80.7778	13.5617	7	11.4072	2.30833	6.27778	2.91222	1.01944	59.1111	0.0231808	0.252043	0.146686
ND	NaN	NaN	NaN	NaN	120.5	86	NaN	NaN	NaN	NaN	NaN	NaN	NaN	NaN	NaN	NaN	15.8811	9.77778	10.9911	1.83444	12.6667	2.36	0.952222	98.4444	0.190108	0.116204	0.213032
NE	NaN	NaN	NaN	NaN	128.5	NaN	NaN	NaN	NaN	NaN	NaN	NaN	NaN	NaN	NaN	NaN	NaN	NaN	NaN	NaN	NaN	NaN	NaN	NaN	-0.21198	-0.490537	-0.280242
NF	-2.78768	-0.483495	-2.69589	-0.602824	115.5	85.5	NaN	NaN	NaN	NaN	NaN	NaN	NaN	NaN	NaN	NaN	15.4878	10	10.2633	1.73444	10.8889	2.26778	0.622222	97.1111	NaN	NaN	NaN
NG	-5.85416	8.48955	-7.79174	2.00942	125.5	98	NaN	NaN	NaN	NaN	NaN	NaN	NaN	NaN	NaN	NaN	16.4467	11.2222	10.7156	1.64778	9.77778	2.22444	0.993333	107.333	-0.242497	0.471055	-0.252643
NH	NaN	NaN	NaN	NaN	104	89	96.5	78	20.0606	10.8333	12.1083	2.10444	8.88889	2.41222	1.44389	92.0556	14.44	9.4	11.6867	1.748	16.6	2.30867	0.805333	110.467	0.203955	-0.270435	-0.362308
NI	3.14425	0.835841	6.17706	-0.0516687	123	100.5	108	84	18.1711	11	10.12	1.85944	2.77778	1.76167	1.21889	78.6111	14.6472	9.33333	10.9961	1.78056	12.1667	2.06889	1.14	100.389	0.255659	-0.946036	-0.455161

## Sheet: b)transformed_variables
Code_ADN	T_tmaxPC1	T_tmaxPC2	T_bioPC1	T_bioPC2	T_DFT2014a	T_DFT2014b	T_DFT2012a	T_DFT2012b	T_RL2012	T_PBN2012	T_PBL2012	T_PBintL2012	T_SBN2012	T_SBL2012	T_SBintL2012	T_SPN2012	T_RL2014	T_PBN2014	T_PBL2014	T_PBintL2014	T_SBN2014	T_SBL2014	T_SBintL2014	T_SPN2014	T_RYMV1	T_RYMV2	T_RYMV3
DT	1.56962	2.06333	2.96936	49.0083	91.6704	0.526185	280.956	25.9656	2.20862	2.52166	0.591087	0.459181	3.69016	1.04505	0.344853	10.5773	1.70748	1.11077	1.75718	1.19553	2.82523	1.35569	0.100344	5.42678	NaN	NaN	NaN
DV	1.56962	2.06333	2.96936	49.0083	107.404	0.526196	NaN	NaN	NaN	NaN	NaN	NaN	NaN	NaN	NaN	NaN	1.71269	1.1711	1.77776	0.704052	4.5138	1.63604	-0.223524	6.40826	NaN	NaN	NaN
EA	3.33342	2.58504	2.98912	89.2203	82.5609	0.526217	263.298	27.636	2.26993	2.23149	0.592661	0.876061	1.88531	1.75317	1.01249	8.41931	1.82969	1.21684	1.88873	0.837904	6.52002	1.72971	0.14921	6.97811	0	1.03411	0.562921
EB	5.75693	1.88116	8.1127	62.8801	103.483	0.526203	282.572	28.9972	2.49854	2.90418	0.597264	0.531442	5.93923	2.75273	0.627629	12.9655	1.78238	1.1064	2.00514	1.65495	4.03881	3.69041	0.077686	6.01012	NaN	NaN	NaN
EC	4.8005	1.11224	5.94557	48.547	103.483	0.526226	303.753	29.8014	2.46764	2.81017	0.594876	0.573554	4.137	1.91366	0.6848	11.6408	1.86945	1.21041	1.96901	1.14853	6.01196	2.94894	-0.102182	6.92082	NaN	NaN	NaN
ED	NaN	NaN	NaN	NaN	117.955	0.526232	336.917	31.9042	2.5115	2.97397	0.592243	0.454721	-0.990706	-0.275368	-0.0493166	12.7405	1.86881	1.25432	1.74396	0.668342	-0.114049	0.191356	-0.403441	6.5285	NaN	NaN	NaN
EE	3.40182	1.50106	4.54276	60.3863	109.362	0.526219	290.683	28.1837	NaN	NaN	NaN	NaN	NaN	NaN	NaN	NaN	1.91399	1.24394	1.91813	1.02436	5.4575	1.91673	0.346467	6.91886	NaN	NaN	NaN
EF	NaN	NaN	NaN	NaN	97.192	0.526179	268.091	NaN	2.28108	2.51991	0.586145	0.551557	2.00706	1.08717	0.440705	9.48922	1.72237	1.12911	1.83407	1.08756	3.71129	2.1958	0.0126888	5.93461	NaN	NaN	NaN
EG	NaN	NaN	NaN	NaN	98.7666	0.526193	277.729	27.0839	2.33535	2.76213	0.591696	0.40313	4.2641	1.03981	0.0158385	11.7604	1.78239	1.1711	1.89427	1.02061	4.76977	2.16963	-0.0904529	6.48162	NaN	NaN	NaN
EH	2.98831	1.42226	4.41774	57.0414	105.836	0.526202	NaN	NaN	NaN	NaN	NaN	NaN	NaN	NaN	NaN	NaN	1.84697	1.18637	1.9194	1.26007	8.03802	2.57582	-0.382221	6.99723	NaN	NaN	NaN
EI	2.26299	1.70024	3.67916	51.3508	113.272	0.526222	323.569	31.1225	2.32415	2.7425	0.593627	0.38046	3.81168	2.0308	0.216624	11.8088	1.72747	1.16047	1.87686	0.849969	4.72703	2.62475	-0.15433	6.33147	1.76399	1.81051	2.36263
EK	NaN	NaN	NaN	NaN	124.573	0.526229	NaN	NaN	NaN	NaN	NaN	NaN	NaN	NaN	NaN	NaN	1.76294	1.23436	1.73402	0.405207	4.31099	1.37463	-0.0997004	6.82048	NaN	NaN	NaN
EL	4.84113	1.43397	5.5365	65.1054	108.579	0.526214	307.038	28.9972	2.47985	3.00157	0.592225	0.388057	2.22579	0.449143	0.173173	12.4529	1.88758	1.22131	1.91934	1.11479	6.83567	2.00857	-0.165255	7.09657	NaN	NaN	NaN
EM	1.56962	2.06333	2.96936	49.0083	96.4042	0.526185	NaN	NaN	NaN	NaN	NaN	NaN	NaN	NaN	NaN	NaN	1.70126	1.12911	1.79627	0.989504	4.18662	1.96092	-0.118479	6.05053	NaN	NaN	NaN
EN	5.20359	1.78192	5.0925	73.0905	104.66	0.526197	NaN	NaN	2.10528	2.51791	0.58736	0.290389	0.966296	0.925209	-0.0738179	10.1937	1.68062	1.16512	1.8009	0.609279	6.02876	2.23716	-0.454582	6.57331	1.49149	0.625006	1.06115
EP	4.83632	1.61969	5.38104	63.2151	94.0388	0.526239	211.764	23.6676	2.20951	2.32246	0.5949	0.634502	6.09964	1.68791	-0.375728	10.4699	1.58187	1.049	1.7639	1.07173	3.20841	1.87961	0.00761507	5.31518	2.83773	1.29255	1.86037
EQ	NaN	NaN	NaN	NaN	109.362	0.526237	NaN	NaN	NaN	NaN	NaN	NaN	NaN	NaN	NaN	NaN	1.81426	1.27191	1.75194	0.298778	3.62124	1.28362	-0.0391639	7.34728	1.64352	1.31874	1.00965
ER	6.94306	2.30565	6.30108	83.3561	91.6704	0.526184	NaN	NaN	2.27337	2.41517	0.592085	0.656648	5.14385	1.80146	-0.00890277	10.1577	1.58962	1.08526	1.59387	0.85083	1.77147	1.55746	0.0898409	5.12919	1.63706	2.26509	2.05591
ES	3.62142	1.44273	4.70509	70.8959	116.785	0.526209	NaN	NaN	NaN	NaN	NaN	NaN	NaN	NaN	NaN	NaN	1.66572	1.15567	1.69781	0.622835	4.73092	1.27462	-0.605405	6.37874	0.774275	1.08694	0.893674
ET	6.40509	1.878	7.89749	53.9552	85.3386	0.526207	NaN	NaN	NaN	NaN	NaN	NaN	NaN	NaN	NaN	NaN	1.734	1.16814	1.8285	0.835749	5.77346	2.02952	-0.141532	6.60608	0.835655	1.16998	1.14996
EV	5.60386	1.38598	7.24783	80.9302	98.7666	0.526218	297.203	30.0675	2.42788	2.63004	0.592843	0.674072	5.97954	2.87488	0.246298	10.3479	1.84413	1.19026	1.98805	1.20087	7.14039	2.71505	-0.0426503	7.07498	0.55196	0.766947	1.21305
FA	NaN	NaN	NaN	NaN	102.305	0.526209	311.979	29.5343	2.34737	2.54186	0.59143	0.642142	0.942822	0.312401	0.089715	10.064	1.82482	1.17486	1.90691	1.23768	5.00279	2.1361	0.116799	6.67465	1.99828	1.69749	3.0396
FB	NaN	NaN	NaN	NaN	85.3386	0.526209	195.101	22.4844	NaN	NaN	NaN	NaN	NaN	NaN	NaN	NaN	1.72391	1.23253	1.72439	0.288084	5.20377	0.946474	-0.383061	6.89315	2.1585	0.844228	2.62291
FC	6.9487	2.30693	5.69234	102.353	97.192	0.526217	239.597	29.8014	2.17766	2.32933	0.59382	0.595544	4.65381	1.98222	-0.0447972	10.5521	1.74984	1.16106	1.90987	0.957367	6.482	3.02496	-0.350246	6.80583	2.50476	1.68417	2.94865
FD	NaN	NaN	NaN	NaN	100.733	0.526223	NaN	NaN	NaN	NaN	NaN	NaN	NaN	NaN	NaN	NaN	1.67996	1.12121	1.8285	1.02061	5.4217	2.18866	-0.0537793	6.22386	1.53696	1.09824	1.96393
FE	NaN	NaN	NaN	NaN	105.836	0.526207	NaN	NaN	NaN	NaN	NaN	NaN	NaN	NaN	NaN	NaN	1.74543	1.1711	1.8903	0.868058	4.8469	1.97414	0.0186952	6.37502	2.61977	0.989818	2.15147
FF	1.56962	2.06333	2.96936	49.0083	98.3731	0.526216	239.597	29.2662	2.17401	2.27322	0.590368	0.679003	2.09815	2.38314	0.106374	8.60509	1.75491	1.17929	1.79892	0.803006	4.6772	1.61774	-0.45232	6.42105	1.1088	1.522	2.53557
FG	3.89331	1.31943	5.2117	50.1915	94.0388	0.52619	260.112	26.5271	2.476	2.59226	0.596377	0.781497	3.81671	1.61485	0.383009	11.202	1.78069	1.10192	1.91698	1.68507	3.5529	2.45999	-0.000555726	5.96155	NaN	NaN	NaN
FH	4.73623	1.06294	6.35801	47.4906	107.404	0.526201	NaN	NaN	NaN	NaN	NaN	NaN	NaN	NaN	NaN	NaN	NaN	NaN	NaN	NaN	NaN	NaN	NaN	NaN	2.27423	0.977702	1.98512
FI	3.85962	1.83957	4.9232	51.0509	110.927	0.526205	NaN	NaN	NaN	NaN	NaN	NaN	NaN	NaN	NaN	NaN	1.79407	1.16047	1.87074	1.18112	5.20377	1.98426	-0.0236378	6.42409	2.04252	0.720673	2.92824
FK	NaN	NaN	NaN	NaN	117.955	0.526229	162.628	NaN	2.16036	2.15381	0.590512	0.892597	1.51215	1.24746	0.123368	8.83241	1.87477	1.2456	1.78316	0.807724	0.589805	0.430908	0.0316637	6.48753	1.99848	1.4272	1.26683
FL	4.06759	1.8931	4.92013	56.1383	77.7876	0.526209	NaN	NaN	NaN	NaN	NaN	NaN	NaN	NaN	NaN	NaN	1.70888	1.16963	1.77407	0.69594	5.18536	1.79522	-0.159208	6.59258	2.32474	1.88934	2.29224
FM	NaN	NaN	NaN	NaN	110.927	0.526219	326.896	29.2662	2.34936	2.45892	0.591454	0.727519	-0.642102	-0.300487	-0.645857	9.38052	1.82694	1.15729	1.87136	1.41544	2.36816	1.86041	0.181578	6.0333	0.204343	1.36538	0.264316
FN	NaN	NaN	NaN	NaN	119.904	0.526227	350.371	33.4446	2.27355	2.64587	0.595413	0.399438	5.89877	1.77472	0.00333139	12.3065	1.78278	1.18637	1.79667	0.872364	3.84416	1.73958	-0.0549587	6.13473	NaN	NaN	NaN
FP	2.95213	2.00262	3.63229	64.003	109.753	0.526206	298.838	28.727	2.5597	3.01706	0.594155	0.493892	4.32836	1.68429	0.295174	13.3766	1.82165	1.23459	1.77379	0.636385	5.63439	1.54294	-0.104515	7.13282	0.792985	0.493605	1.08332
FQ	1.38117	2.05901	2.9254	47.8288	97.5858	0.526222	228.692	27.3605	2.40318	2.70219	0.594193	0.562064	2.31972	1.00507	0.339867	10.9022	1.77876	1.2456	1.76891	0.384993	4.98016	1.51954	0.0674303	7.01525	0.437309	0.291382	0.40006
FR	NaN	NaN	NaN	NaN	116.395	0.526222	320.249	29.8014	2.19053	2.49202	0.590928	0.439643	-0.0595353	0.264814	-0.283952	9.44272	NaN	NaN	NaN	NaN	NaN	NaN	NaN	NaN	1.78557	1.80209	2.3966
FS	4.11692	1.38234	4.88191	55.5014	106.62	0.526209	NaN	NaN	NaN	NaN	NaN	NaN	NaN	NaN	NaN	NaN	1.66906	1.14275	1.76624	0.722933	5.05824	1.90073	-0.447639	6.05953	1.72146	1.15435	0.961052
FT	3.13821	3.1537	2.46383	75.2655	121.072	0.526233	NaN	NaN	NaN	NaN	NaN	NaN	NaN	NaN	NaN	NaN	1.76845	1.23436	1.65081	0.423768	1.30013	-0.190612	-0.784257	6.4626	2.03049	1.32582	1.54112
FV	7.46632	1.90633	7.58336	87.4156	93.2497	0.526197	NaN	NaN	NaN	NaN	NaN	NaN	NaN	NaN	NaN	NaN	1.71023	1.11711	1.82463	1.12715	4.45352	2.3075	0.0375462	5.86888	0.842861	1.7573	2.1385
GA	NaN	NaN	NaN	NaN	123.018	0.526242	NaN	NaN	NaN	NaN	NaN	NaN	NaN	NaN	NaN	NaN	1.78024	1.22494	1.85349	0.552279	8.07976	1.67294	-0.47103	7.52358	NaN	NaN	NaN
GB	5.66419	1.85532	5.34437	77.3104	98.7666	0.526198	274.509	28.9972	2.37982	2.66666	0.589317	0.565794	2.74	1.0781	0.354307	10.0875	1.79542	1.14952	1.81968	1.34352	2.5595	1.94019	0.113208	5.71819	1.9671	0.842445	1.26653
GC	2.34321	2.57477	2.66458	72.0364	121.072	0.526221	NaN	NaN	NaN	NaN	NaN	NaN	NaN	NaN	NaN	NaN	NaN	NaN	NaN	NaN	NaN	NaN	NaN	NaN	0.950505	0.727858	1.39284
GD	5.80343	1.4555	7.75563	66.1326	97.9794	0.526179	NaN	NaN	NaN	NaN	NaN	NaN	NaN	NaN	NaN	NaN	1.62041	1.0802	1.8455	1.0399	5.4217	2.66627	-0.582351	6.17568	2.86848	1.67507	1.89645
GE	4.33321	1.37494	6.98594	5.85508	100.733	0.526197	320.249	28.9972	2.40499	2.5589	0.599246	0.705766	4.51574	3.6859	1.09692	11.0741	1.76369	1.14558	1.91802	1.12608	5.20377	2.59386	-0.333162	6.45423	2.2433	1.92438	2.26055
GF	0.585707	0.797647	5.5501	0	122.24	0.526247	387.899	34.4555	2.4034	2.62472	0.595892	0.63801	4.65381	2.00028	0.227267	12.324	1.84444	1.20931	1.86121	0.979845	3.1268	1.37609	0.0802318	6.69959	NaN	NaN	NaN
GG	NaN	NaN	NaN	NaN	NaN	NaN	NaN	NaN	NaN	NaN	NaN	NaN	NaN	NaN	NaN	NaN	NaN	NaN	NaN	NaN	NaN	NaN	NaN	NaN	NaN	NaN	NaN
GH	4.73623	1.06294	6.35801	47.4906	115.225	0.526222	NaN	NaN	NaN	NaN	NaN	NaN	NaN	NaN	NaN	NaN	1.64943	1.11959	1.79176	0.810528	5.4432	2.16456	-0.443414	6.02174	2.28845	1.48722	2.65209
GI	0.718193	0.681632	5.51872	1.46679	99.16	0.526203	NaN	NaN	NaN	NaN	NaN	NaN	NaN	NaN	NaN	NaN	1.68777	1.12121	1.8341	0.979845	5.4217	2.035	-0.284267	6.38985	2.21739	1.63559	2.55798
GK	4.46865	2.05805	5.48036	53.8306	97.9794	0.526213	NaN	NaN	NaN	NaN	NaN	NaN	NaN	NaN	NaN	NaN	1.67291	1.16963	1.76272	0.554996	4.43332	1.48253	-0.224233	6.30069	1.16412	1.82201	1.48307
GL	NaN	NaN	NaN	NaN	100.34	0.526185	NaN	NaN	NaN	NaN	NaN	NaN	NaN	NaN	NaN	NaN	1.65416	1.1064	1.81553	0.949781	4.63297	2.44944	-0.324439	6.04766	2.19714	1.34617	1.79871
GM	1.64585	1.95617	3.45703	44.9204	106.228	0.526209	233.353	27.3605	2.28274	2.96043	0.590425	0.107748	2.09008	1.03211	0.391624	12.0506	1.72747	1.19893	1.81897	0.537061	5.12989	1.62177	-0.0561396	6.71785	2.5401	1.85298	2.6793
GN	NaN	NaN	NaN	NaN	89.6942	0.526174	236.471	24.2503	2.27754	2.32246	0.593585	0.842708	4.42253	2.31434	0.26471	9.77669	1.73988	1.10418	1.83144	1.38941	3.34345	1.95122	-0.0938328	5.58878	1.50297	1.06474	1.75294
GP	2.47208	1.97537	3.2405	72.7188	100.733	NaN	NaN	NaN	NaN	NaN	NaN	NaN	NaN	NaN	NaN	NaN	NaN	NaN	NaN	NaN	NaN	NaN	NaN	NaN	2.08365	1.76933	2.61741
GQ	2.07033	1.93574	3.70164	45.1247	100.733	0.526229	279.341	31.9042	2.14433	2.1832	0.588528	0.698989	2.45881	0.56996	-0.0200706	8.88803	1.80203	1.18101	1.87588	1.06294	4.96126	1.75479	0.166926	6.57558	0.472311	0.306506	0.256546
GR	4.34727	1.9756	5.0247	56.9394	109.362	0.526211	305.395	27.636	2.40848	2.58677	0.593322	0.69489	3.24401	1.5889	0.0713379	10.7108	1.84742	1.17256	1.95803	1.3825	6.53599	2.35651	-0.305684	6.72427	2.40023	0.761397	1.40739
GS	NaN	NaN	NaN	NaN	95.2219	NaN	NaN	NaN	NaN	NaN	NaN	NaN	NaN	NaN	NaN	NaN	NaN	NaN	NaN	NaN	NaN	NaN	NaN	NaN	NaN	NaN	NaN
GT	4.17785	1.30594	5.19701	61.619	118.345	0.526224	326.896	30.0675	2.48592	2.9084	0.593037	0.484858	2.74	1.2319	0.606317	12.1217	1.8482	1.19102	1.9408	1.20823	7.36412	2.44733	0.0797232	7.02769	1.73838	1.43473	0.987148
GV	1.64585	1.95617	3.45703	44.9204	99.5534	0.526188	256.934	24.2503	2.39774	2.62859	0.590291	0.61872	1.72798	1.03957	0.296001	10.008	1.76919	1.17543	1.82682	0.924531	4.06011	1.93376	-0.0861691	6.28269	NaN	NaN	NaN
HA	4.30819	0.880173	6.32873	36.9566	108.97	0.526207	NaN	NaN	NaN	NaN	NaN	NaN	NaN	NaN	NaN	NaN	1.68132	1.12911	1.82225	0.88743	4.33151	2.47462	-0.255965	6.47332	1.23888	0.860012	1.52482
HB	2.92951	1.5041	4.43254	42.2586	111.318	0.526217	318.592	31.1225	2.25776	2.47719	0.589131	0.568499	2.25727	1.53912	0.146307	9.88302	1.76656	1.16603	1.83937	1.0131	3.80898	2.18739	0.00332724	6.01652	2.09427	1.36998	2.86695
HC	6.9487	2.30693	5.69234	102.353	120.293	0.52623	NaN	NaN	NaN	NaN	NaN	NaN	NaN	NaN	NaN	NaN	1.77404	1.2078	1.76393	0.649866	4.63297	1.70407	-0.023839	6.60555	2.22428	0.879521	1.31171
HD	NaN	NaN	NaN	NaN	99.5534	0.526218	NaN	NaN	NaN	NaN	NaN	NaN	NaN	NaN	NaN	NaN	1.75158	1.16047	1.77901	0.992186	4.66248	2.04949	-0.417711	6.29941	2.65289	1.39039	2.91577
HE	2.91751	1.96404	3.56472	65.2551	106.62	0.526217	NaN	NaN	NaN	NaN	NaN	NaN	NaN	NaN	NaN	NaN	1.76192	1.23068	1.69781	0.427043	4.1447	1.115	-0.200433	6.76028	2.00293	1.04138	2.61593
HF	5.49478	2.20667	6.19358	66.9506	109.753	0.526217	NaN	NaN	NaN	NaN	NaN	NaN	NaN	NaN	NaN	NaN	1.69457	1.15071	2.04944	0.853523	6.48801	1.09986	-0.343577	6.1091	1.57927	2.02864	2.36192
HG	5.97026	1.53541	7.67765	65.5902	99.9466	0.526208	NaN	NaN	NaN	NaN	NaN	NaN	NaN	NaN	NaN	NaN	1.73446	1.16047	1.86403	0.874517	6.51683	2.50098	-0.29186	6.69419	1.10796	1.03363	2.43917
HH	5.99879	1.42649	7.2227	62.3435	106.62	0.526198	NaN	NaN	NaN	NaN	NaN	NaN	NaN	NaN	NaN	NaN	1.67147	1.11959	1.74834	0.912598	3.94	1.87488	-0.288208	5.91858	2.04829	2.09539	2.32022
HI	5.60386	1.38598	7.24783	80.9302	113.272	0.52622	326.896	30.3327	2.3867	2.77963	0.595512	0.469519	6.43342	2.22353	0.320354	12.4233	1.85905	1.23253	1.90505	0.859015	6.1057	2.13989	0.140503	6.86796	NaN	NaN	NaN
HK	5.46121	1.49601	6.08271	53.1462	101.912	0.526231	NaN	NaN	NaN	NaN	NaN	NaN	NaN	NaN	NaN	NaN	1.75396	1.18897	1.84288	0.735403	6.88116	1.5515	-0.171183	6.92965	1.34595	0.922505	1.59266
HL	6.16365	2.11483	8.81346	54.7581	100.34	0.526232	NaN	NaN	NaN	NaN	NaN	NaN	NaN	NaN	NaN	NaN	1.795	1.26487	1.77678	0.285615	8.351	1.54127	-0.696532	7.82761	1.79079	2.04711	1.54753
HM	4.243	2.01831	5.4821	52.3348	94.8276	0.526172	NaN	NaN	NaN	NaN	NaN	NaN	NaN	NaN	NaN	NaN	1.73753	1.13292	1.9127	1.12447	6.59961	2.52512	-0.529962	6.69419	1.72179	0.912314	1.46254
HN	7.3745	2.13759	8.4488	40.8572	92.4602	0.526202	NaN	NaN	NaN	NaN	NaN	NaN	NaN	NaN	NaN	NaN	1.66247	1.1086	1.77584	0.963206	3.93134	2.05772	-0.14478	5.85331	1.82759	0.837449	2.24875
HP	6.16365	2.11483	8.81346	54.7581	98.7666	0.526215	NaN	NaN	NaN	NaN	NaN	NaN	NaN	NaN	NaN	NaN	1.73976	1.174	1.84432	0.798557	7.40834	1.99673	-0.398304	6.91097	1.54577	1.76708	1.53326
HQ	NaN	NaN	NaN	NaN	89.6942	0.526174	NaN	NaN	NaN	NaN	NaN	NaN	NaN	NaN	NaN	NaN	1.68151	1.12911	1.7163	0.945485	4.26976	1.44905	-0.425322	6.00779	1.51396	1.83869	2.01981
HR	3.36464	1.36372	5.05559	43.5558	99.16	0.526187	255.348	25.3991	2.24273	2.36309	0.593994	0.640237	2.79786	1.74443	0.0918696	10.1009	1.73896	1.14028	1.91082	1.06968	6.1057	2.53524	-0.329187	6.40752	2.23426	1.6943	2.28626
HS	5.97026	1.53541	7.67765	65.5902	87.7158	0.526228	244.301	NaN	2.35478	2.4535	0.592796	0.729965	5.60407	1.71252	0.871488	9.82642	1.82759	1.18729	1.96221	1.14479	7.34848	2.16088	0.232558	6.87695	1.43495	0.732321	0.500299
HT	NaN	NaN	NaN	NaN	98.3731	0.526191	268.091	27.3605	2.36123	2.38942	0.594764	0.818186	3.74102	2.49405	0.261648	9.66867	1.73006	1.15567	1.83667	0.894961	5.58169	2.36939	-0.419019	6.45303	1.33744	0.677043	1.28011
HV	5.91195	1.49407	7.86903	52.3718	108.97	0.526205	NaN	NaN	NaN	NaN	NaN	NaN	NaN	NaN	NaN	NaN	1.69588	1.12322	1.79818	0.994332	4.59345	1.80822	-0.346805	6.24496	2.01693	1.2568	1.58593
IA	1.56962	2.06333	2.96936	49.0083	105.052	0.526227	239.597	26.8061	2.18786	2.21428	0.593839	0.71833	4.01524	2.06241	0.705434	9.07138	1.8019	1.18749	1.99434	0.998164	7.90188	2.47218	-0.109937	7.14379	0.843212	0.656688	1.10426
IB	NaN	NaN	NaN	NaN	91.2753	0.526197	233.353	24.2503	2.30426	2.53899	0.590857	0.623433	4.90188	2.16392	0.47114	10.121	1.75832	1.12911	1.96306	1.29332	5.80103	3.63819	-0.53468	6.52199	0.676375	1.51041	1.53052
IC	6.30376	1.98658	8.38776	63.6087	114.053	0.526191	263.298	26.8061	2.44347	2.8346	0.594465	0.538393	3.29787	1.61395	0.364726	11.7736	1.66187	1.07761	1.80471	1.21368	3.48384	2.0397	-0.373865	5.43627	2.57525	1.73974	1.92937
ID	3.92862	2.441	3.78827	76.8481	82.958	0.526203	202.641	NaN	2.23351	2.16015	0.59601	0.851127	2.76899	2.30144	0.0364352	9.17222	1.7751	1.17339	1.93227	0.982988	5.14842	3.44674	-0.400869	6.58612	2.2965	0.873039	0.381765
IE	NaN	NaN	NaN	NaN	110.536	0.526226	NaN	NaN	NaN	NaN	NaN	NaN	NaN	NaN	NaN	NaN	1.68311	1.19772	1.76652	0.381714	5.14842	1.51287	-0.306845	6.58636	3.02468	1.76381	2.94502
IF	NaN	NaN	NaN	NaN	110.927	0.526245	NaN	NaN	NaN	NaN	NaN	NaN	NaN	NaN	NaN	NaN	NaN	NaN	NaN	NaN	NaN	NaN	NaN	NaN	NaN	NaN	NaN
IG	NaN	NaN	NaN	NaN	110.927	0.526221	290.683	30.5969	2.3323	2.53612	0.590749	0.598511	0.98381	0.324719	0.185737	10.2895	1.79058	1.17825	1.78479	1.01739	3.10225	1.60078	0.289233	6.2159	1.72419	1.79567	2.91899
IH	5.46121	1.49601	6.08271	53.1462	90.0896	0.526175	NaN	NaN	NaN	NaN	NaN	NaN	NaN	NaN	NaN	NaN	1.69185	1.14028	1.74384	0.87344	4.12364	2.09227	-0.312673	5.98818	2.9408	1.51667	2.31642
II	NaN	NaN	NaN	NaN	114.444	NaN	NaN	NaN	NaN	NaN	NaN	NaN	NaN	NaN	NaN	NaN	NaN	NaN	NaN	NaN	NaN	NaN	NaN	NaN	NaN	NaN	NaN
IK	NaN	NaN	NaN	NaN	NaN	NaN	NaN	NaN	NaN	NaN	NaN	NaN	NaN	NaN	NaN	NaN	NaN	NaN	NaN	NaN	NaN	NaN	NaN	NaN	1.73551	1.74541	1.84918
IL	5.48834	1.52948	7.63523	58.4011	86.9238	0.5262	249.024	27.3605	2.50875	2.97397	0.592141	0.454721	4.08242	1.12956	0.606549	11.9659	1.8198	1.21041	1.90353	0.834672	6.17873	2.00609	0.134971	7.00198	0.955891	0.490987	0.871968
IM	6.26087	2.26273	5.41734	92.0432	112.881	0.526191	295.57	27.3605	2.32616	2.51038	0.594641	0.632036	4.01174	2.60764	0.400149	11.7403	1.80604	1.14217	1.93759	1.45043	4.839	3.5509	-0.130009	6.21136	1.40072	0.494393	0.804957
IN	NaN	NaN	NaN	NaN	84.9421	0.526218	233.353	29.8014	2.22436	2.36973	0.595864	0.793014	3.48342	2.19513	0.417834	10.3577	1.86779	1.25733	1.93096	0.667259	7.48164	1.99049	0.166926	7.61413	0.57674	0.765135	1.54705
IP	7.04039	2.6946	6.08621	98.226	123.018	0.526244	363.93	34.4555	2.47267	3.05868	0.593256	0.314365	1.69645	1.4574	-0.137231	13.8007	1.92725	1.28192	1.94652	0.688041	7.73029	1.56104	-0.0318854	7.92096	0.309706	1.37029	1.6661
IQ	6.26087	2.26273	5.41734	92.0432	103.483	0.52623	284.191	NaN	2.33479	2.53169	0.591239	0.606311	3.06508	2.11466	0.257169	9.94053	1.7441	1.14558	1.81993	1.06535	2.94015	1.89084	0.265795	5.69712	1.13911	1.50552	2.02703
IR	NaN	NaN	NaN	NaN	97.5858	0.526268	NaN	NaN	NaN	NaN	NaN	NaN	NaN	NaN	NaN	NaN	NaN	NaN	NaN	NaN	NaN	NaN	NaN	NaN	2.36506	0.661329	2.69582
IS	NaN	NaN	NaN	NaN	117.175	0.526231	355.444	31.9042	2.29253	2.59226	0.591251	0.49173	1.73112	0.859576	0.0380805	11.3418	1.80719	1.20931	1.85958	0.81042	7.00393	1.82431	-0.588584	7.10612	0.830226	1.228	1.73227
IT	4.9645	1.20619	5.9659	50.8716	111.318	0.526229	348.684	31.9042	2.34818	2.71462	0.591944	0.470805	4.28091	1.31023	0.474025	11.5497	1.89236	1.24225	1.9358	0.946559	6.47197	1.97959	0.158112	7.17962	1.34955	0	0.902518
IV	NaN	NaN	NaN	NaN	108.187	0.526256	239.597	27.3605	2.28126	2.12806	0.592839	0.953234	1.18276	0.190728	-0.315831	8.32516	1.92852	1.21684	1.97077	1.45208	5.77346	2.57582	0.0720598	7.03313	1.83432	0.898012	2.18209
KA	4.56004	1.14464	6.60485	46.0391	103.483	0.526188	NaN	NaN	NaN	NaN	NaN	NaN	NaN	NaN	NaN	NaN	NaN	NaN	NaN	NaN	NaN	NaN	NaN	NaN	2.44212	1.3708	2.22369
KB	NaN	NaN	NaN	NaN	117.565	0.526241	348.684	34.4555	2.41831	2.96194	0.600774	0.53874	4.58503	0.335792	-0.132562	12.8467	1.95203	1.25621	1.96882	1.13837	10.9127	1.65071	-0.0417775	7.7445	NaN	NaN	NaN
KC	NaN	NaN	NaN	NaN	109.362	0.526246	350.371	34.4555	2.37696	2.82109	0.595281	0.398657	3.32466	1.73528	0.495597	12.0082	1.79405	1.23616	1.84636	0.491906	3.27207	1.44273	0.177482	6.6681	NaN	NaN	NaN
KD	6.16365	2.11483	8.81346	54.7581	82.5609	0.526205	NaN	NaN	NaN	NaN	NaN	NaN	NaN	NaN	NaN	NaN	1.77125	1.17685	1.80993	0.919694	5.33156	2.12299	-0.0106173	6.58466	0.234519	0.382654	0.735286
KE	2.81347	0.0240116	4.98124	33.1451	107.404	0.52622	236.471	27.636	2.23807	2.3497	0.589159	0.654138	1.02438	1.38546	0.412461	8.69286	1.74359	1.16603	1.98882	0.89453	7.95131	2.82365	-0.269265	7.15084	0.513278	0.973345	1.488
KF	1.94716	1.76295	3.53985	42.0837	90.485	0.526196	NaN	NaN	NaN	NaN	NaN	NaN	NaN	NaN	NaN	NaN	1.78839	1.18388	1.86552	0.964615	4.58849	2.66565	-0.19192	6.57828	1.31327	0.552784	1.35705
KG	2.71905	1.28096	6.50129	0.649257	90.0896	0.526177	NaN	NaN	NaN	NaN	NaN	NaN	NaN	NaN	NaN	NaN	1.74232	1.15567	1.77732	0.984138	4.8469	1.86656	-0.339558	6.38369	1.96387	1.66195	1.44999
KH	1.56962	2.06333	2.96936	49.0083	107.796	0.526227	284.191	27.3605	2.40696	2.75596	0.594967	0.509626	3.58747	1.41135	0.52891	11.6169	1.81056	1.21684	1.88305	0.755927	4.18662	1.49361	0.369164	6.70713	1.12495	0.492768	0.738293
KI	5.35155	1.14996	5.8857	52.2004	113.272	0.52622	336.917	30.3327	2.24314	2.65141	0.59331	0.360305	4.87433	2.08974	0.305327	11.1925	1.8499	1.22095	1.95158	0.906792	6.72568	2.04714	-0.0800839	7.15967	1.83382	1.79303	1.75757
KK	4.4272	1.14389	5.57452	49.0805	108.579	0.526197	NaN	NaN	NaN	NaN	NaN	NaN	NaN	NaN	NaN	NaN	1.76721	1.20364	1.8245	0.700808	7.39362	1.45229	-0.689566	7.04156	1.76873	1.64987	1.24717
KL	5.14464	1.71075	7.6713	71.1874	96.7982	0.526219	NaN	NaN	NaN	NaN	NaN	NaN	NaN	NaN	NaN	NaN	1.79595	1.17543	1.88208	1.05597	6.81924	2.02796	-0.319715	6.88119	0.867031	1.01945	2.29305
KM	6.60872	2.21802	5.59985	95.6068	102.305	0.526185	NaN	NaN	NaN	NaN	NaN	NaN	NaN	NaN	NaN	NaN	1.63869	1.12521	1.6759	0.726758	2.7473	1.79599	-0.23135	5.55591	2.63581	1.21233	2.1726
KN	NaN	NaN	NaN	NaN	117.175	0.526232	331.899	31.1225	2.52234	3.08808	0.592414	0.379745	2.20999	0.613507	0.0748598	12.9586	1.79533	1.22196	1.87635	0.634218	4.82769	1.56119	0.303993	6.80299	NaN	NaN	NaN
KP	5.12496	1.56804	5.67864	77.5258	99.5534	0.526197	NaN	NaN	NaN	NaN	NaN	NaN	NaN	NaN	NaN	NaN	1.80641	1.17726	1.84551	1.10742	6.31397	2.21969	-0.192419	6.74962	1.98875	0.94669	1.86493
KQ	NaN	NaN	NaN	NaN	101.519	0.526198	250.602	27.3605	2.17619	2.38289	0.591036	0.625124	3.33802	2.46353	0.51348	9.03462	1.72613	1.17685	1.83893	0.707838	3.82219	2.63248	0.00774469	6.20925	NaN	NaN	NaN
KR	6.85271	1.71028	7.18501	78.8015	101.519	0.526194	NaN	NaN	NaN	NaN	NaN	NaN	NaN	NaN	NaN	NaN	1.61826	1.09379	1.7308	0.926949	2.07918	1.46297	-0.0461501	5.3572	1.58089	1.05975	1.21725
KS	NaN	NaN	NaN	NaN	115.615	0.526222	NaN	NaN	NaN	NaN	NaN	NaN	NaN	NaN	NaN	NaN	1.78314	1.18505	1.78942	0.89765	3.82219	1.5679	0.060701	6.32363	0.481162	1.16451	2.20416
KT	1.45672	2.08955	2.92098	49.3457	101.519	0.526191	NaN	NaN	NaN	NaN	NaN	NaN	NaN	NaN	NaN	NaN	1.69406	1.17963	1.77867	0.563144	4.2904	1.95859	-0.375531	6.41314	NaN	NaN	NaN
KV	6.16365	2.11483	8.81346	54.7581	91.6704	0.526214	NaN	NaN	NaN	NaN	NaN	NaN	NaN	NaN	NaN	NaN	1.70822	1.15729	1.77649	0.804489	4.78912	1.96559	-0.248658	6.46499	0.810594	0.38702	0.770381
LA	4.09858	1.87539	4.95085	49.6279	100.34	0.526191	250.602	27.3605	2.28532	2.2067	0.594428	0.900191	4.60801	2.14447	0.114402	9.08699	1.8294	1.13665	2.0501	1.67186	7.17048	4.19757	-0.520208	6.86515	1.4605	1.33327	1.51217
LB	2.58281	0	4.39178	47.3118	109.753	0.526214	277.729	31.9042	2.49077	2.73182	0.595242	0.667257	1.02438	0.841941	0.0934846	11.1673	1.90994	1.23253	1.99145	1.12127	3.68889	2.13404	0.509638	7.02468	2.42111	1.75245	1.88591
LC	5.12496	1.56804	5.67864	77.5258	NaN	NaN	NaN	NaN	NaN	NaN	NaN	NaN	NaN	NaN	NaN	NaN	NaN	NaN	NaN	NaN	NaN	NaN	NaN	NaN	1.22177	0.436586	0.248049
LD	2.22524	1.52984	3.99494	52.1785	102.697	0.526213	NaN	NaN	NaN	NaN	NaN	NaN	NaN	NaN	NaN	NaN	1.78023	1.19216	1.86459	0.822009	6.36707	2.06007	-0.419019	7.07267	1.31206	1.25917	1.80869
LE	NaN	NaN	NaN	NaN	108.97	0.526198	264.894	26.8061	2.36088	2.60062	0.593075	0.62738	2.16233	1.73281	0.554689	10.2316	1.7213	1.16664	1.7418	0.779677	2.85096	1.2847	-0.288816	5.95111	2.70912	2.03987	1.47508
LF	NaN	NaN	NaN	NaN	97.5858	0.526212	285.811	27.0839	2.37431	2.63472	0.593796	0.614382	2.45881	1.79115	0.47818	10.7229	1.76968	1.18318	1.905	0.855784	5.78036	2.2878	-0.280042	6.85951	NaN	NaN	NaN
LG	5.55458	1.7299	7.80031	52.7408	102.697	0.526218	263.298	27.3605	2.36605	2.40533	0.59393	0.818481	0.800774	0.704863	0.112428	9.15028	1.74665	1.11784	1.85041	1.34521	3.02652	2.68084	-0.0464596	5.68986	1.89454	1.40977	2.76022
LH	NaN	NaN	NaN	NaN	89.2987	0.526213	250.602	28.727	2.4069	2.4626	0.595781	0.800538	3.31396	2.87106	0.587691	10.2048	1.83746	1.25123	1.83257	0.578349	5.87641	1.80822	-0.247203	7.33861	1.69252	1.27218	0.675411
LI	5.48636	1.7454	7.63643	27.3517	81.7663	NaN	NaN	NaN	NaN	NaN	NaN	NaN	NaN	NaN	NaN	NaN	NaN	NaN	NaN	NaN	NaN	NaN	NaN	NaN	1.08872	1.06183	2.07396
LK	4.91226	1.29475	6.7281	28.4	96.0102	0.526194	256.934	24.8274	2.39809	2.53612	0.594921	0.710268	2.99655	1.62741	0.80712	9.94501	1.81204	1.15071	1.94308	1.39632	5.09271	2.74905	-0.0692314	6.50986	0.904265	1.51053	1.62912
LL	NaN	NaN	NaN	NaN	107.796	0.526196	280.956	28.1837	2.27089	2.83011	0.593686	0.221098	5.14385	1.95381	0.443614	12.2386	1.60102	1.18101	1.63099	0.266133	3.75587	1.379	-0.333959	6.12368	NaN	NaN	NaN
LM	5.55458	1.7299	7.80031	52.7408	100.733	0.5262	274.509	27.3605	2.22342	2.67253	0.594616	0.328929	4.352	1.65095	0.656111	11.7126	1.73737	1.14558	1.7839	1.01149	2.97795	1.68805	0.187463	5.84313	1.77373	1.242	2.9248
LN	NaN	NaN	NaN	NaN	91.6704	0.526203	NaN	NaN	NaN	NaN	NaN	NaN	NaN	NaN	NaN	NaN	1.73563	1.17825	1.68349	0.728919	2.25458	1.57984	0.309907	6.06478	2.65043	0.512103	3.22132
LP	2.68055	1.28831	4.14131	49.6895	96.0102	0.526217	NaN	NaN	NaN	NaN	NaN	NaN	NaN	NaN	NaN	NaN	1.78647	1.1642	1.87294	1.11688	7.01308	1.97103	-0.430608	6.80629	2.87394	1.10393	1.59199
LQ	NaN	NaN	NaN	NaN	108.97	0.526217	268.091	29.8014	2.33035	2.75117	0.592913	0.424165	3.10758	1.50735	0.179461	11.3813	1.84179	1.23968	1.89524	0.686743	6.19525	2.75818	0.0246622	7.15477	NaN	NaN	NaN
LR	2.77707	0.523545	4.06885	49.7166	81.7663	0.526222	247.448	29.8014	2.32525	2.53036	0.597522	0.595214	5.79699	1.70518	0.43099	11.3982	1.86105	1.20594	1.94915	1.1982	6.11237	2.3083	0.175198	6.89712	2.23832	0.53302	1.75421
LS	5.46121	1.49601	6.08271	53.1462	110.144	0.526213	NaN	NaN	NaN	NaN	NaN	NaN	NaN	NaN	NaN	NaN	1.80831	1.19404	1.81956	1.00238	2.64167	2.40167	0.336992	6.17297	NaN	NaN	NaN
LT	NaN	NaN	NaN	NaN	128.846	0.526227	NaN	NaN	NaN	NaN	NaN	NaN	NaN	NaN	NaN	NaN	1.77771	1.20364	1.77537	0.694317	4.5138	1.74719	-0.0502502	6.46499	2.33342	0.890245	2.34744
LV	NaN	NaN	NaN	NaN	116.785	0.526232	NaN	NaN	NaN	NaN	NaN	NaN	NaN	NaN	NaN	NaN	1.75579	1.22879	1.83329	0.424314	6.43981	1.44199	-0.275986	7.00673	0.730384	0.736147	0.432741
MA	1.56962	2.06333	2.96936	49.0083	118.735	0.526226	308.683	31.1225	2.34946	2.69214	0.591119	0.491009	2.59309	1.54444	0.233966	10.6366	1.84962	1.22296	1.88576	0.925068	3.52996	2.39683	0.349853	6.47213	0.681967	0.949459	1.35624
MB	7.63258	1.71061	7.07573	61.8252	101.519	0.526188	NaN	NaN	NaN	NaN	NaN	NaN	NaN	NaN	NaN	NaN	1.78945	1.18371	1.8778	0.978772	7.3049	2.54472	-0.27374	6.86716	1.85161	1.50611	2.10937
MC	3.97788	1.83956	4.65835	75.2383	104.66	0.526205	NaN	NaN	NaN	NaN	NaN	NaN	NaN	NaN	NaN	NaN	1.70041	1.13756	1.8335	0.916469	5.50205	2.21408	-0.277111	6.42469	1.57736	0.675118	0.879384
MD	1.54655	2.03593	3.40537	45.5884	107.012	0.526214	280.956	29.5343	2.30001	2.78211	0.590959	0.309582	5.26839	1.35234	0.438307	11.5592	1.78067	1.16963	1.92194	1.05812	5.33518	2.09353	-0.0188609	6.3345	NaN	NaN	NaN
ME	1.64585	1.95617	3.45703	44.9204	109.362	0.526205	325.232	28.9972	2.40177	2.82588	0.592587	0.428003	0.991	0.444303	-0.0111984	11.6316	NaN	NaN	NaN	NaN	NaN	NaN	NaN	NaN	1.91275	1.84987	2.24328
MF	NaN	NaN	NaN	NaN	92.855	0.526188	269.693	26.8061	2.2705	2.72202	0.588988	0.344657	1.86752	0.514879	0.0281946	10.5584	1.63971	1.10047	1.79849	0.971258	3.0933	2.20844	-0.128654	5.78171	1.3262	1.24839	1.8288
MG	6.99922	2.44398	5.60128	106.616	90.0896	0.526164	NaN	NaN	NaN	NaN	NaN	NaN	NaN	NaN	NaN	NaN	1.64818	1.1262	1.62486	0.777519	2.07918	1.11782	-0.330378	5.50794	NaN	NaN	NaN
MH	NaN	NaN	NaN	NaN	98.3731	0.526201	NaN	NaN	NaN	NaN	NaN	NaN	NaN	NaN	NaN	NaN	1.71323	1.15567	1.73796	0.836288	3.31975	1.10654	0.0137838	5.91494	NaN	NaN	NaN
MI	2.21029	2.75604	2.72225	55.936	105.052	0.526207	NaN	NaN	NaN	NaN	NaN	NaN	NaN	NaN	NaN	NaN	NaN	NaN	NaN	NaN	NaN	NaN	NaN	NaN	NaN	NaN	NaN
MK	NaN	NaN	NaN	NaN	115.615	0.526246	NaN	NaN	NaN	NaN	NaN	NaN	NaN	NaN	NaN	NaN	1.78294	1.28651	1.75419	0.0933176	6.39994	1.41764	-0.0677518	7.88452	0.763805	0.244701	0
ML	2.22524	1.52984	3.99494	52.1785	99.5534	0.526206	331.899	31.1225	2.4687	2.91261	0.591754	0.463253	4.03973	1.70336	0.492249	12.4554	1.70644	1.17183	1.75455	0.664823	4.23869	1.36188	-0.518269	6.13404	NaN	NaN	NaN
MM	NaN	NaN	NaN	NaN	91.2753	0.526172	NaN	NaN	NaN	NaN	NaN	NaN	NaN	NaN	NaN	NaN	1.69689	1.1348	1.79622	0.912706	4.01745	1.73806	-0.233496	6.08036	1.51858	0.670282	0.564853
MN	3.55716	1.26543	4.50513	45.183	92.855	0.526203	290.683	27.3605	2.37665	2.72202	0.589435	0.488841	1.76556	0.729623	0.00832123	10.72	1.77932	1.16235	1.75936	1.11464	2.1501	1.26483	0.0630879	5.67842	2.28963	1.10059	2.36322
MP	2.78895	0.588108	4.27452	44.9402	107.796	0.526217	NaN	NaN	NaN	NaN	NaN	NaN	NaN	NaN	NaN	NaN	1.7157	1.15403	1.78255	0.858907	4.16569	1.75632	-0.0806906	6.16483	0.641755	0.612642	1.34674
MQ	NaN	NaN	NaN	NaN	123.407	0.526228	333.57	34.4555	2.43032	2.8269	0.592731	0.502092	-0.224526	0.722629	-0.0207901	11.6778	1.84811	1.24965	1.86459	0.630424	2.04931	2.00609	0.553501	6.74869	0.771875	1.63758	2.56325
MR	1.48211	2.16417	3.09522	48.5031	113.272	0.526231	341.95	33.4446	2.29048	2.60318	0.590977	0.482679	1.18276	-0.0938259	-0.196329	10.7016	1.87247	1.23881	1.79122	0.840597	0.7194	0.37804	0.077176	6.4374	NaN	NaN	NaN
MS	7.50373	2.25394	6.35823	101.4	84.1487	0.52617	202.641	21.2755	2.319	2.50112	0.597171	0.672836	6.09964	2.47378	-0.0754483	12.0471	1.61918	1.0802	1.79014	0.977699	2.9021	2.47624	0.0132365	5.40768	1.21822	1.34035	1.90206
MT	NaN	NaN	NaN	NaN	91.6704	0.5262	205.673	25.683	2.26638	2.11167	0.586381	0.983697	1.40991	2.04611	0.56757	7.75173	1.75724	1.11711	1.78212	1.39206	4.43332	1.85425	0.139742	5.97786	0.213467	0.174597	0.218304
MV	NaN	NaN	NaN	NaN	85.3386	0.526206	287.433	27.3605	2.31172	2.50702	0.595705	0.611282	4.32836	2.9804	0.447974	11.077	1.81045	1.18505	1.90413	1.04044	5.61686	2.6894	0.0539213	6.61393	1.36001	0.608012	1.80141
NA	NaN	NaN	NaN	NaN	NaN	NaN	NaN	NaN	NaN	NaN	NaN	NaN	NaN	NaN	NaN	NaN	NaN	NaN	NaN	NaN	NaN	NaN	NaN	NaN	1.92216	1.88523	2.56974
NB	5.12496	1.56804	5.67864	77.5258	88.1117	0.526218	NaN	NaN	NaN	NaN	NaN	NaN	NaN	NaN	NaN	NaN	1.7678	1.18637	1.85026	0.888506	5.31342	1.93919	0.028439	6.71785	0.440767	0.741398	0.247422
NC	NaN	NaN	NaN	NaN	81.7663	0.526177	208.714	23.6676	2.21557	2.32246	0.595168	0.646576	5.73548	2.83152	-0.0100176	10.4316	1.70999	1.10418	1.82347	1.27766	3.17561	2.39521	0.0192393	5.62637	1.45023	1.53548	1.89744
ND	NaN	NaN	NaN	NaN	98.7666	0.526205	NaN	NaN	NaN	NaN	NaN	NaN	NaN	NaN	NaN	NaN	1.77166	1.18897	1.80315	0.820662	5.52868	1.62027	-0.0490769	6.60384	1.79384	1.36841	2.04492
NE	NaN	NaN	NaN	NaN	105.052	NaN	NaN	NaN	NaN	NaN	NaN	NaN	NaN	NaN	NaN	NaN	NaN	NaN	NaN	NaN	NaN	NaN	NaN	NaN	1.01345	0.655026	1.05372
NF	2.48481	1.59416	3.83933	49.1159	94.8276	0.526203	NaN	NaN	NaN	NaN	NaN	NaN	NaN	NaN	NaN	NaN	1.76209	1.19404	1.7652	0.723515	4.94231	1.49657	-0.485894	6.57672	NaN	NaN	NaN
NG	0	4.06314	0	78.5497	102.697	0.526229	NaN	NaN	NaN	NaN	NaN	NaN	NaN	NaN	NaN	NaN	1.78487	1.21891	1.78917	0.639095	4.55372	1.43905	-0.00669123	6.77704	0.960822	1.8099	1.10275
NH	NaN	NaN	NaN	NaN	85.735	0.526212	241.163	28.727	2.41502	2.53036	0.596165	0.772432	4.51574	1.9321	0.414904	11.0536	1.73491	1.17991	1.8366	0.7367	6.70686	1.5512	-0.21886	6.83519	1.82359	0.907192	0.912421
NI	6.16365	2.11483	8.81346	54.7581	100.733	0.526233	277.729	30.3327	2.35146	2.54756	0.592757	0.639919	1.40991	0.921529	0.211237	10.3057	1.74049	1.17825	1.8034	0.768344	5.36773	1.23583	0.130174	6.64283	1.93639	0.161221	0.76067
