# Supplementary material for: Genome Wide Association Study Pinpoints Key Agronomic QTLs in African Rice Oryza glaberrima
Source: Rice (N Y). 2020 Sep 16;13:66. doi: 10.1186/s12284-020-00424-1 (PMC7494698; doi:10.1186/s12284-020-00424-1)
Supplement: Supplementary file 2 — Additional file 2: Table S2. Statistics of the Shapiro-Wilkinson and Anderson-Darling normality tests, applied to the different non-transformed (a) and transformed variables (b). [file 12284_2020_424_MOESM2_ESM.xls]

## Sheet: a)non_transformed_variables
Category	Variable	Shapiro's W	Shapiro's p-value	Anderson Darling’s A	Anderson Darling’s p-value
Environment	tmaxPC1	0.962975	0.00447423	1.21451	0.00347535
	tmaxPC2	0.870536	3.30818e-08	1.88436	7.67738e-05
	bioPC1	0.969282	0.0139671	0.896169	0.0214027
	bioPC2	0.810808	2.10605e-10	4.84256	4.58064e-12
Flowering	DFT2014a	0.9911	0.423403	0.314277	0.541905
	DFT2014b	0.941684	5.45961e-06	1.21703	0.00347908
	DFT2012a	0.990214	0.796363	0.284647	0.620798
	DFT2012b	0.973898	0.113818	0.701219	0.0645227
Panicle	PBintL2012	0.984066	0.404771	0.438504	0.287406
	PBintL2014	0.988886	0.298197	0.531847	0.17128
	PBL2012	0.884273	2.20012e-06	1.46177	0.000833246
	PBL2014	0.972431	0.0048505	1.37965	0.00137643
	PBN2012	0.97329	0.0846455	0.553449	0.149014
	PBN2014	0.950349	4.46049e-05	2.16688	1.58293e-05
	RL2012	0.979802	0.223236	0.459733	0.255285
	RL2014	0.96473	0.000833293	1.13639	0.00549616
	SBintL2012	0.98486	0.44872	0.357561	0.446372
	SBintL2014	0.960455	0.000333239	1.13941	0.00540264
	SBL2012	0.975096	0.111071	0.713134	0.0604136
	SBL2014	0.955273	0.000115807	1.37305	0.00142909
	SBN2012	0.966813	0.0320932	0.746254	0.0499616
	SBN2014	0.964566	0.000803813	0.722071	0.0584014
	SPN2012	0.983	0.350823	0.415818	0.325755
	SpN2014	0.959769	0.000288811	0.890997	0.0222648
Resistance	RYMV1	0.969451060824954	0.00623314	1.15173	0.00737323
	RYMV2	0.980317	0.0653045	0.733003	0.00500674
	RYMV3	0.966488	0.00339991	1.03929	0.00950725

## Sheet: b)transformed_variables
Category	Variable	Shapiro's W	Shapiro's p-value	Anderson Darling’s A	Anderson Darling’s p-value
Environment	T_tmaxPC1	0.963098	0.00457227	1.29435	0.00220425
	T_tmaxPC2	0.950819	0.000584825	1.18963	0.00400522
	T_bioPC1	0.97301	0.0280578	0.707441	0.0629923
	T_bioPC2	0.930685	3.03269e-05	2.75472	5.5566e-07
Flowering	T_DFT2014a	0.991071	0.420529	0.316366	0.537253
	T_DFT2014b	0.99397	0.774354	0.268869	0.677107
	T_DFT2012a	0.990538	0.816613	0.304837	0.5615
	T_DFT2012b	0.975244	0.137695	0.659526	0.0819718
Panicle	T_PBintL2012	0.99377	0.965574	0.203377	0.872312
	T_PBintL2014	0.988995	0.305975	0.533684	0.169469
	T_PBL2012	0.99021	0.796066	0.226084	0.812281
	T_PBL2014	0.990837	0.463129	0.480762	0.229333
	T_PBN2012	0.984908	0.45147	0.238356	0.774802
	T_PBN2014	0.992923	0.68872	0.37048	0.420085
	T_RL2012	0.990142	0.791769	0.208437	0.860102
	T_RL2014	0.996	0.962794	0.158517	0.950236
	T_SBintL2012	0.990644	0.823065	0.262438	0.69487
	T_SBintL2014	0.993601	0.764318	0.413831	0.332478
	T_SBL2012	0.990568	0.818453	0.296969	0.583178
	T_SBL2014	0.960917	0.000367224	1.32089	0.00192279
	T_SBN2012	0.98192	0.302138	0.371265	0.414848
	T_SBN2014	0.993298	0.730891	0.162831	0.943599
	T_SPN2012	0.991847	0.890498	0.240891	0.766706
	T_SPN2014	0.990781	0.45757	0.343274	0.485199
Resistance	T_RYMV1	0.9839	0.144462	0.523628	0.179118
	T_RYMV2	0.981038	0.0766679	0.730503	0.0554477
	T_RYMV3	0.983393	0.129207	0.398975	0.359737
