# Supplementary material for: Genome Wide Association Study Pinpoints Key Agronomic QTLs in African Rice Oryza glaberrima
Source: Rice (N Y). 2020 Sep 16;13:66. doi: 10.1186/s12284-020-00424-1 (PMC7494698; doi:10.1186/s12284-020-00424-1)
Supplement: Supplementary file 4 — Additional file 4: Table S3. Heritability estimates of the different traits. Heritability was estimated for each phenotypic trait: flowering time, panicule morphology and resistance to RYMV virus. The analysis was done for flowering time (FT), spikelet number (SpN), primary branch number (PBN), secondary branch number (SBN), rachis length (RL), primary branch average length (PBL), secondary branch average length (SBL), primary branch internode average length (PBintL), secondary branch internode average length (SBintL) and RYMV virus content based on the mean of estimation at 17 and 20 days after infection (RYMV). We used a mixed model to estimate the inbred line variance, the bloc, the year and the residual variance. Heritability was calculated as the ratio of the line variance divided by the line variance and the residual variance (https://plant-breeding-genomics.extension.org/estimating-heritability-and-blups-for-traits-using-tomato-phenotypic-data/). (ODS 10 kb) [file 12284_2020_424_MOESM4_ESM.ods]

## Sheet: Heritability
Traits	Heritability
FT	0.87
SpN	0.88
PBN	0.88
SBN	0.86
RL	0.86
PBL	0.89
SBL	0.78
PBintL	0.89
SbintL	0.52
RYMV	0.53
