# Supplementary material for: Genome Wide Association Study Pinpoints Key Agronomic QTLs in African Rice Oryza glaberrima
Source: Rice (N Y). 2020 Sep 16;13:66. doi: 10.1186/s12284-020-00424-1 (PMC7494698; doi:10.1186/s12284-020-00424-1)
Supplement: Supplementary file 12 — Additional file 12: Table S4. List of the SNPs associated with fifteen different phenotypic traits. Significant SNPs were identified based on three different methods (EMMA, LFMM and MLM), the Fisher combined probability test method to combine several repetitions of phenotypic data and a 10− 5 p-value threshold. For each trait, the p-values and q-values obtained with the different methods are indicated when the p-values were significant. (XLS 349 kb) [file 12284_2020_424_MOESM12_ESM.xls]

## Sheet: PBN
SNP	Chr	Pos	pv EMMA	qv EMMA	pv LFMM	qv LFMM	pv MLM	qv MLM
Chr3_10748067	Chr3	10748067	NS	NA	9.56202e-06	0.125949	NS	NA
Chr3_10766499	Chr3	10766499	NS	NA	8.4807e-06	0.125949	NS	NA
Chr3_10786642	Chr3	10786642	NS	NA	9.00565e-06	0.125949	NS	NA
Chr3_10801458	Chr3	10801458	NS	NA	3.54752e-06	0.125949	NS	NA
Chr3_10807385	Chr3	10807385	NS	NA	4.3635e-06	0.125949	NS	NA
Chr3_10809169	Chr3	10809169	NS	NA	8.67585e-06	0.125949	NS	NA
Chr6_1293231	Chr6	1293231	NS	NA	2.5238e-06	0.125949	NS	NA

## Sheet: SBN
SNP	Chr	Pos	pv EMMA	qv EMMA	pv LFMM	qv LFMM	pv MLM	qv MLM
Chr10_15626659	Chr10	15626659	NS	NA	1.79825e-06	0.0411184	NS	NA
Chr10_15627490	Chr10	15627490	NS	NA	5.14174e-06	0.0411184	NS	NA
Chr10_15643551	Chr10	15643551	NS	NA	9.66944e-06	0.0411184	NS	NA
Chr10_15654815	Chr10	15654815	NS	NA	9.66944e-06	0.0411184	NS	NA
Chr10_15728673	Chr10	15728673	6.91709e-06	0.137593	3.33473e-06	0.0411184	NS	NA
Chr10_15731027	Chr10	15731027	NS	NA	1.85743e-06	0.0411184	NS	NA
Chr11_23427909	Chr11	23427909	7.79456e-06	0.137593	NS	NA	NS	NA
Chr12_801154	Chr12	801154	8.59742e-06	0.137593	6.37318e-06	0.0411184	NS	NA
Chr12_835913	Chr12	835913	8.59742e-06	0.137593	6.37318e-06	0.0411184	NS	NA
Chr2_22637191	Chr2	22637191	3.59523e-07	0.137593	NS	NA	NS	NA
Chr2_35546652	Chr2	35546652	4.97305e-06	0.137593	8.55322e-06	0.0411184	NS	NA
Chr2_35556433	Chr2	35556433	3.52123e-06	0.137593	5.6995e-06	0.0411184	NS	NA
Chr2_35559240	Chr2	35559240	3.33008e-06	0.137593	3.42805e-06	0.0411184	NS	NA
Chr2_35561141	Chr2	35561141	4.97305e-06	0.137593	8.55322e-06	0.0411184	NS	NA
Chr3_11221513	Chr3	11221513	7.37839e-06	0.137593	NS	NA	NS	NA
Chr3_11279184	Chr3	11279184	7.37839e-06	0.137593	NS	NA	NS	NA
Chr4_19816648	Chr4	19816648	7.12961e-06	0.137593	NS	NA	NS	NA
Chr6_6616731	Chr6	6616731	NS	NA	5.50553e-06	0.0411184	NS	NA
Chr6_6617704	Chr6	6617704	NS	NA	4.65989e-06	0.0411184	NS	NA
Chr7_8743155	Chr7	8743155	5.70183e-06	0.137593	NS	NA	3.729e-06	0.58896
Chr9_14726879	Chr9	14726879	8.64332e-06	0.137593	NS	NA	NS	NA

## Sheet: SpN
SNP	Chr	Pos	pv EMMA	qv EMMA	pv LFMM	qv LFMM	pv MLM	qv MLM
Chr2_10385817	Chr2	10385817	9.95624e-06	0.337226	NS	NA	NS	NA
Chr2_20423694	Chr2	20423694	4.97751e-06	0.337226	NS	NA	NS	NA
Chr2_22637191	Chr2	22637191	8.64093e-06	0.337226	NS	NA	NS	NA
Chr8_1800056	Chr8	1800056	7.55457e-06	0.337226	NS	NA	NS	NA

## Sheet: RL
SNP	Chr	Pos	pv EMMA	qv EMMA	pv LFMM	qv LFMM	pv MLM	qv MLM
Chr11_4597020	Chr11	4597020	6.50004e-07	0.0554944	NS	NA	NS	NA
Chr11_4619522	Chr11	4619522	3.50909e-06	0.0554944	NS	NA	NS	NA
Chr11_25555017	Chr11	25555017	3.79268e-06	0.0554944	NS	NA	NS	NA
Chr11_25556544	Chr11	25556544	3.32295e-06	0.0554944	NS	NA	NS	NA
Chr11_25557203	Chr11	25557203	3.32295e-06	0.0554944	NS	NA	NS	NA
Chr11_25557373	Chr11	25557373	8.15093e-06	0.0554944	NS	NA	NS	NA
Chr11_25557394	Chr11	25557394	3.32295e-06	0.0554944	NS	NA	NS	NA
Chr11_25557427	Chr11	25557427	3.79268e-06	0.0554944	NS	NA	NS	NA
Chr11_25557601	Chr11	25557601	3.79268e-06	0.0554944	NS	NA	NS	NA
Chr11_25557824	Chr11	25557824	3.79268e-06	0.0554944	NS	NA	NS	NA
Chr11_25557868	Chr11	25557868	3.32295e-06	0.0554944	NS	NA	NS	NA
Chr3_6026192	Chr3	6026192	6.48381e-06	0.0554944	NS	NA	NS	NA
Chr3_6237437	Chr3	6237437	7.8697e-06	0.0554944	NS	NA	NS	NA
Chr3_6759586	Chr3	6759586	NS	NA	2.72662e-06	0.106729	NS	NA
Chr3_6772555	Chr3	6772555	NS	NA	6.38454e-06	0.131795	NS	NA
Chr3_6783552	Chr3	6783552	NS	NA	6.38454e-06	0.131795	NS	NA
Chr3_6791876	Chr3	6791876	NS	NA	6.38454e-06	0.131795	NS	NA
Chr3_6810649	Chr3	6810649	5.94601e-06	0.0554944	1.14211e-06	0.0606253	7.1743e-06	0.51795
Chr3_6810938	Chr3	6810938	NS	NA	2.87237e-06	0.106729	NS	NA
Chr3_6812692	Chr3	6812692	NS	NA	2.87237e-06	0.106729	NS	NA
Chr3_6836698	Chr3	6836698	NS	NA	4.77431e-06	0.118266	NS	NA
Chr3_6838296	Chr3	6838296	NS	NA	1.10998e-06	0.0606253	NS	NA
Chr3_6838325	Chr3	6838325	NS	NA	1.10998e-06	0.0606253	NS	NA
Chr3_6839039	Chr3	6839039	NS	NA	1.10998e-06	0.0606253	NS	NA
Chr3_6839742	Chr3	6839742	NS	NA	4.77431e-06	0.118266	NS	NA
Chr3_6840977	Chr3	6840977	NS	NA	4.77431e-06	0.118266	NS	NA
Chr3_6841133	Chr3	6841133	NS	NA	1.10998e-06	0.0606253	NS	NA
Chr3_6841338	Chr3	6841338	NS	NA	4.77431e-06	0.118266	NS	NA
Chr3_6843261	Chr3	6843261	NS	NA	1.10998e-06	0.0606253	NS	NA
Chr3_6844901	Chr3	6844901	NS	NA	4.77431e-06	0.118266	NS	NA
Chr4_2815581	Chr4	2815581	6.02869e-06	0.0554944	NS	NA	NS	NA
Chr4_2837906	Chr4	2837906	8.43114e-06	0.0554944	NS	NA	NS	NA
Chr4_3278007	Chr4	3278007	7.19723e-06	0.0554944	NS	NA	NS	NA
Chr4_3282220	Chr4	3282220	9.2833e-07	0.0554944	NS	NA	NS	NA
Chr4_31019787	Chr4	31019787	3.85338e-06	0.0554944	NS	NA	NS	NA
Chr4_31019787	Chr4	31019787	2.92466e-07	0.0606253	NS	NA	NS	NA
Chr5_13968508	Chr5	13968508	8.52542e-06	0.0554944	NS	NA	NS	NA
Chr5_14137623	Chr5	14137623	8.52542e-06	0.0554944	NS	NA	NS	NA
Chr7_29606260	Chr7	29606260	1.04609e-06	0.0554944	NS	NA	NS	NA
Chr8_25384822	Chr8	25384822	9.36396e-06	0.0554944	NS	NA	NS	NA
Chr8_25392498	Chr8	25392498	9.04348e-06	0.0554944	NS	NA	NS	NA
Chr8_25393087	Chr8	25393087	8.05753e-06	0.0554944	NS	NA	NS	NA
Chr8_25393458	Chr8	25393458	9.76351e-06	0.0554944	NS	NA	NS	NA
Chr8_25397983	Chr8	25397983	6.54058e-06	0.0554944	NS	NA	NS	NA
Chr8_25404087	Chr8	25404087	5.88115e-06	0.0554944	NS	NA	NS	NA
Chr8_25410406	Chr8	25410406	3.83512e-06	0.0554944	NS	NA	NS	NA
Chr8_25412314	Chr8	25412314	4.39139e-06	0.0554944	NS	NA	NS	NA
Chr8_25417705	Chr8	25417705	9.02339e-06	0.0554944	NS	NA	NS	NA
Chr8_25418049	Chr8	25418049	7.83996e-06	0.0554944	NS	NA	NS	NA
Chr8_25422537	Chr8	25422537	8.48261e-06	0.0554944	NS	NA	NS	NA
Chr8_28070811	Chr8	28070811	1.25089e-06	0.0554944	NS	NA	NS	NA
Chr9_13921752	Chr9	13921752	7.70337e-06	0.0554944	NS	NA	8.26855e-06	0.51795
Chr9_17997992	Chr9	17997992	3.62244e-06	0.0554944	NS	NA	NS	NA
Chr9_17999240	Chr9	17999240	8.94344e-06	0.0554944	NS	NA	NS	NA

## Sheet: PBL
SNP	Chr	Pos	pv EMMA	qv EMMA	pv LFMM	qv LFMM	pv MLM	qv MLM
Chr1_19481091	Chr1	19481091	5.78859e-06	0.0697385	NS	NA	NS	NA
Chr1_19506839	Chr1	19506839	5.27327e-06	0.0654553	NS	NA	NS	NA
Chr2_22637191	Chr2	22637191	1.34748e-06	0.0279216	NS	NA	NS	NA
Chr2_25150299	Chr2	25150299	8.3667e-07	0.0223095	2.64231e-06	0.0566973	6.52544e-06	0.138548
Chr2_25151790	Chr2	25151790	4.19814e-06	0.0546705	9.88303e-06	0.127239	NS	NA
Chr2_25152292	Chr2	25152292	4.19814e-06	0.0546705	9.88303e-06	0.127239	NS	NA
Chr2_25157755	Chr2	25157755	8.3667e-07	0.0223095	2.64231e-06	0.0566973	6.52544e-06	0.138548
Chr2_25159772	Chr2	25159772	4.19814e-06	0.0546705	9.88303e-06	0.127239		NA
Chr2_25177391	Chr2	25177391	4.72637e-07	0.0176001	1.44478e-06	0.0417131	4.2864e-06	0.131244
Chr2_25183815	Chr2	25183815	4.19814e-06	2.44261e-06	0.0933507	0.127239		NA
Chr2_25185128	Chr2	25185128	8.3667e-07	0.0223095	2.64231e-06	0.0566973	6.52544e-06	0.138548
Chr2_25193066	Chr2	25193066	3.64627e-07	0.0149358	8.04719e-07	0.031081	2.44261e-06	0.0933507
Chr2_25194398	Chr2	25194398	3.64627e-07	0.0149358	8.04719e-07	0.031081	2.44261e-06	0.0933507
Chr2_25197043	Chr2	25197043	3.80206e-06	0.0546705	5.36831e-06	0.0797471	NS	NA
Chr2_25197324	Chr2	25197324	3.64627e-07	0.0149358	8.04719e-07	0.031081	2.44261e-06	0.0933507
Chr2_25209116	Chr2	25209116	3.80206e-06	0.0546705	5.36831e-06	0.0797471	NS	NA
Chr2_25211293	Chr2	25211293	8.28521e-07	0.0223095	1.03386e-06	0.0363012	4.79847e-06	0.131244
Chr2_25216786	Chr2	25216786	1.82166e-06	0.0302469	3.19733e-06	0.0584049	8.97822e-06	0.149185
Chr2_25220322	Chr2	25220322	1.84148e-07	0.0149358	3.69532e-07	0.031081	1.4698e-06	0.0933507
Chr2_25226581	Chr2	25226581	3.64627e-07	0.0149358	8.04719e-07	0.031081	2.44261e-06	0.0933507
Chr2_25226702	Chr2	25226702	1.84148e-07	0.0149358	3.69532e-07	0.031081	1.4698e-06	0.0933507
Chr2_25227203	Chr2	25227203	3.64627e-07	0.0149358	8.04719e-07	0.031081	2.44261e-06	0.0933507
Chr2_25229710	Chr2	25229710	8.18802e-06	0.0931655	NS	NA	NS	NA
Chr2_25231512	Chr2	25231512	1.00343e-06	0.0228346	1.61999e-06	0.0417131	5.15119e-06	0.131244
Chr2_25234932	Chr2	25234932	1.84604e-06	0.0302469	3.47797e-06	0.0584049	7.48524e-06	0.143034
Chr2_25235617	Chr2	25235617	4.27094e-06	0.0546705	5.33402e-06	0.0797471	NS	NA
Chr2_25236524	Chr2	25236524	9.03316e-06	0.100004	NS	NA	NS	NA
Chr2_25237354	Chr2	25237354	1.00343e-06	0.0228346	1.61999e-06	0.0417131	5.15119e-06	0.131244
Chr2_25254464	Chr2	25254464	1.82166e-06	0.0302469	3.19733e-06	0.0584049	8.97822e-06	0.149185
Chr2_25268465	Chr2	25268465	3.64627e-07	0.0149358	8.04719e-07	0.031081	2.44261e-06	0.0933507
Chr2_25273276	Chr2	25273276	8.11757e-06	0.0931655	NS	NA	NS	NA
Chr2_25276992	Chr2	25276992	1.84604e-06	0.0302469	3.47797e-06	0.0584049	7.48524e-06	0.143034
Chr2_25277166	Chr2	25277166	1.82166e-06	0.0302469	3.19733e-06	0.0584049	8.97822e-06	0.149185
Chr2_25279979	Chr2	25279979	8.71427e-07	0.0223095	1.57771e-06	0.0417131	4.46065e-06	0.131244
Chr2_25322157	Chr2	25322157	3.64627e-07	0.0149358	8.04719e-07	0.031081	2.44261e-06	0.0933507
Chr2_25337692	Chr2	25337692	3.64627e-07	0.0149358	8.04719e-07	0.031081	2.44261e-06	0.0933507
Chr6_27086682	Chr6	27086682	1.3633e-06	0.0279216	NS	NA	NS	NA

## Sheet: SBL
SNP	Chr	Pos	pv EMMA	qv EMMA	pv LFMM	qv LFMM	pv MLM	qv MLM
Chr1_30574799	Chr1	30574799	NS	NA	6.4318e-06	0.0202573	NS	NA
Chr1_30590688	Chr1	30590688	6.07516e-06	0.0404317	8.70358e-06	0.0202573	NS	NA
Chr1_30704802	Chr1	30704802	9.57368e-06	0.0555179	NS	NA	NS	NA
Chr11_23072964	Chr11	23072964	2.78963e-06	0.0251801	3.00372e-06	0.0202573	NS	NA
Chr11_23084283	Chr11	23084283	7.4289e-09	0.00152151	1.96152e-08	0.00803472	NS	NA
Chr11_23103212	Chr11	23103212	2.78963e-06	0.0251801	3.00372e-06	0.0202573	NS	NA
Chr11_23104729	Chr11	23104729	2.78963e-06	0.0251801	3.00372e-06	0.0202573	NS	NA
Chr11_23106818	Chr11	23106818	2.78963e-06	0.0251801	3.00372e-06	0.0202573	NS	NA
Chr11_23107334	Chr11	23107334	2.78963e-06	0.0251801	3.00372e-06	0.0202573	NS	NA
Chr11_23108152	Chr11	23108152	2.78963e-06	0.0251801	3.00372e-06	0.0202573	NS	NA
Chr11_23110502	Chr11	23110502	2.78963e-06	0.0251801	3.00372e-06	0.0202573	NS	NA
Chr11_23130577	Chr11	23130577	2.2939e-06	0.0251801	3.56162e-06	0.0202573	NS	NA
Chr11_23131515	Chr11	23131515	2.2939e-06	0.0251801	3.56162e-06	0.0202573	NS	NA
Chr11_23137230	Chr11	23137230	2.2939e-06	0.0251801	3.56162e-06	0.0202573	NS	NA
Chr11_23146484	Chr11	23146484	2.2939e-06	0.0251801	3.56162e-06	0.0202573	NS	NA
Chr11_23146858	Chr11	23146858	2.2939e-06	0.0251801	3.56162e-06	0.0202573	NS	NA
Chr11_23147487	Chr11	23147487	2.2939e-06	0.0251801	3.56162e-06	0.0202573	NS	NA
Chr11_23149013	Chr11	23149013	2.2939e-06	0.0251801	3.56162e-06	0.0202573	NS	NA
Chr11_23151771	Chr11	23151771	2.2939e-06	0.0251801	3.56162e-06	0.0202573	NS	NA
Chr11_23174868	Chr11	23174868	2.2939e-06	0.0251801	3.56162e-06	0.0202573	NS	NA
Chr11_23183052	Chr11	23183052	8.34104e-07	0.0251801	3.45518e-06	0.0202573	NS	NA
Chr11_23184836	Chr11	23184836	8.34104e-07	0.0251801	3.45518e-06	0.0202573	NS	NA
Chr11_23184876	Chr11	23184876	8.34104e-07	0.0251801	3.45518e-06	0.0202573	NS	NA
Chr11_23185224	Chr11	23185224	8.34104e-07	0.0251801	3.45518e-06	0.0202573	NS	NA
Chr11_23189736	Chr11	23189736	8.34104e-07	0.0251801	3.45518e-06	0.0202573	NS	NA
Chr11_23207097	Chr11	23207097	8.34104e-07	0.0251801	3.45518e-06	0.0202573	NS	NA
Chr11_23216735	Chr11	23216735	8.34104e-07	0.0251801	3.45518e-06	0.0202573	NS	NA
Chr11_23749471	Chr11	23749471	NS	NA	7.90681e-06	0.0202573	NS	NA
Chr11_23783883	Chr11	23783883	NS	NA	7.90681e-06	0.0202573	NS	NA
Chr11_23783884	Chr11	23783884	NS	NA	8.25074e-06	0.0202573	NS	NA
Chr11_23783942	Chr11	23783942	NS	NA	7.90681e-06	0.0202573	NS	NA
Chr11_23784142	Chr11	23784142	NS	NA	8.25074e-06	0.0202573	NS	NA
Chr11_23787375	Chr11	23787375	NS	NA	8.25074e-06	0.0202573	NS	NA
Chr11_23787531	Chr11	23787531	NS	NA	8.25074e-06	0.0202573	NS	NA
Chr11_23787569	Chr11	23787569	NS	NA	7.90681e-06	0.0202573	NS	NA
Chr11_23789291	Chr11	23789291	NS	NA	7.90681e-06	0.0202573	NS	NA
Chr11_23789970	Chr11	23789970	NS	NA	8.25074e-06	0.0202573	NS	NA
Chr2_11175118	Chr2	11175118	9.7868e-06	0.0555179	7.31785e-06	0.0202573	NS	NA
Chr2_22655772	Chr2	22655772	6.019e-09	0.00152151	5.70678e-08	0.00881107	1.66309e-07	0.068123
Chr3_4456931	Chr3	4456931	1.94562e-06	0.0251801	NS	NA	NS	NA
Chr5_954803	Chr5	954803	1.93672e-06	0.0251801	3.99528e-06	0.0202573	NS	NA
Chr5_991947	Chr5	991947	3.26489e-06	0.0251801	9.05879e-06	0.0202573	NS	NA
Chr5_1168351	Chr5	1168351	4.51986e-06	0.0308569	NS	NA	NS	NA
Chr5_7282253	Chr5	7282253	6.24272e-06	0.0405894	3.52256e-06	0.0202573	NS	NA
Chr5_7282289	Chr5	7282289	2.07027e-06	0.0251801	1.02756e-06	0.0202573	NS	NA
Chr5_7286786	Chr5	7286786	7.17639e-06	0.0459309	4.56499e-06	0.0202573	NS	NA
Chr5_7298638	Chr5	7298638	NS	NA	8.97168e-06	0.0202573	NS	NA
Chr5_7301143	Chr5	7301143	1.29451e-06	0.0251801	7.16988e-07	0.0202573	NS	NA
Chr5_7302361	Chr5	7302361	6.11976e-06	0.0404317	4.0564e-06	0.0202573	NS	NA
Chr5_7302985	Chr5	7302985	4.77797e-07	0.0251801	2.76617e-07	0.0202573	NS	NA
Chr5_7305156	Chr5	7305156	3.49116e-06	0.0251801	1.7489e-06	0.0202573	NS	NA
Chr5_7307226	Chr5	7307226	1.47972e-06	0.0251801	7.5948e-07	0.0202573	NS	NA
Chr5_7315702	Chr5	7315702	2.58612e-06	0.0251801	1.35179e-06	0.0202573	NS	NA
Chr5_7320713	Chr5	7320713	NS	NA	8.57656e-06	0.0202573	NS	NA
Chr5_7339362	Chr5	7339362	3.22289e-07	0.0251801	2.17805e-07	0.0202573	NS	NA
Chr7_8591286	Chr7	8591286	NS	NA	9.57295e-06	0.0202573	NS	NA
Chr7_8743155	Chr7	8743155	1.71524e-07	0.0234197	6.45314e-08	0.00881107	5.4943e-06	0.488907
Chr7_8743791	Chr7	8743791	8.88987e-07	0.0251801	3.16363e-07	0.0202573	NS	NA
Chr7_8962857	Chr7	8962857	NS	NA	4.18409e-06	0.0202573	NS	NA
Chr7_9197420	Chr7	9197420	3.50255e-06	0.0251801	1.01933e-06	0.0202573	NS	NA
Chr7_9228589	Chr7	9228589	NS	NA	3.13422e-06	0.0202573	NS	NA
Chr9_18664273	Chr9	18664273	3.62686e-06	0.0251801	6.41175e-06	0.0202573	NS	NA
Chr9_18664699	Chr9	18664699	3.62686e-06	0.0251801	6.41175e-06	0.0202573	NS	NA
Chr9_18664756	Chr9	18664756	3.62686e-06	0.0251801	6.41175e-06	0.0202573	NS	NA
Chr9_18667000	Chr9	18667000	1.74464e-06	0.0251801	3.97966e-06	0.0202573	NS	NA
Chr9_18668243	Chr9	18668243	3.62686e-06	0.0251801	6.41175e-06	0.0202573	NS	NA
Chr9_18670103	Chr9	18670103	2.36001e-06	0.0251801	5.15071e-06	0.0202573	NS	NA
Chr9_18673587	Chr9	18673587	2.22009e-06	0.0251801	3.31938e-06	0.0202573	NS	NA
Chr9_18674096	Chr9	18674096	2.36001e-06	0.0251801	5.15071e-06	0.0202573	NS	NA
Chr9_18676307	Chr9	18676307	3.62686e-06	0.0251801	6.41175e-06	0.0202573	NS	NA
Chr9_18677260	Chr9	18677260	2.36001e-06	0.0251801	5.15071e-06	0.0202573	NS	NA
Chr9_18677639	Chr9	18677639	3.62686e-06	0.0251801	6.41175e-06	0.0202573	NS	NA
Chr9_18677720	Chr9	18677720	3.62686e-06	0.0251801	6.41175e-06	0.0202573	NS	NA
Chr9_18678063	Chr9	18678063	2.36001e-06	0.0251801	5.15071e-06	0.0202573	NS	NA
Chr9_18678709	Chr9	18678709	3.62686e-06	0.0251801	6.41175e-06	0.0202573	NS	NA
Chr9_18679441	Chr9	18679441	3.62686e-06	0.0251801	6.41175e-06	0.0202573	NS	NA
Chr9_18680166	Chr9	18680166	2.36001e-06	0.0251801	5.15071e-06	0.0202573	NS	NA
Chr9_18680398	Chr9	18680398	3.62686e-06	0.0251801	6.41175e-06	0.0202573	NS	NA
Chr9_18680466	Chr9	18680466	2.42665e-06	0.0251801	4.74131e-06	0.0202573	NS	NA
Chr9_18680719	Chr9	18680719	3.62686e-06	0.0251801	6.41175e-06	0.0202573	NS	NA
Chr9_18680941	Chr9	18680941	2.36001e-06	0.0251801	5.15071e-06	0.0202573	NS	NA
Chr9_18741900	Chr9	18741900	8.76083e-07	0.0251801	2.3296e-06	0.0202573	NS	NA

## Sheet: PBintL
SNP	Chr	Pos	pv EMMA	qv EMMA	pv LFMM	qv LFMM	pv MLM	qv MLM
Chr1_8124962	Chr1	8124962	1.66358e-06	0.122565	NS	NA	NS	NA
Chr1_11627383	Chr1	11627383	5.46271e-06	0.122565	NS	NA	NS	NA
Chr1_11641413	Chr1	11641413	3.42585e-06	0.122565	6.82208e-06	0.475855	NS	NA
Chr1_11642478	Chr1	11642478	4.21925e-06	0.122565	NS	NA	NS	NA
Chr1_11642509	Chr1	11642509	5.66286e-07	0.11598	5.65332e-06	0.475855	6.55298e-06	0.554976
Chr1_11647466	Chr1	11647466	5.74872e-06	0.122565	NS	NA	NS	NA
Chr1_11651052	Chr1	11651052	5.74872e-06	0.122565	NS	NA	NS	NA
Chr1_11667486	Chr1	11667486	5.74872e-06	0.122565	NS	NA	NS	NA
Chr1_11667849	Chr1	11667849	8.1487e-06	0.122565	NS	NA	NS	NA
Chr1_11682357	Chr1	11682357	6.17132e-06	0.122565	NS	NA	NS	NA
Chr1_11684484	Chr1	11684484	4.52056e-08	0.018517	3.6671e-07	0.150211	3.54362e-06	0.554976
Chr1_11688717	Chr1	11688717	8.63645e-06	0.122565	9.24599e-06	0.475855	NS	NA
Chr1_23829158	Chr1	23829158	1.60895e-06	0.122565	NS	NA	NS	NA
Chr2_10363734	Chr2	10363734	7.35385e-06	0.122565	NS	NA	NS	NA
Chr2_10385817	Chr2	10385817	3.55976e-06	0.122565	NS	NA	NS	NA
Chr2_10391682	Chr2	10391682	6.34813e-06	0.122565	NS	NA	NS	NA
Chr2_10397114	Chr2	10397114	6.54492e-06	0.122565	NS	NA	NS	NA
Chr2_10405294	Chr2	10405294	6.34813e-06	0.122565	NS	NA	NS	NA
Chr2_10430114	Chr2	10430114	5.79858e-06	0.122565	NS	NA	NS	NA
Chr2_33088929	Chr2	33088929	7.14315e-06	0.122565	NS	NA	NS	NA
Chr8_12288761	Chr8	12288761	7.14315e-06	0.122565	NS	NA	NS	NA

## Sheet: SBintL
SNP	Chr	Pos	pv EMMA	qv EMMA	pv LFMM	qv LFMM	pv MLM	qv MLM
Chr1_7629	Chr1	7629	NS	NA	6.72454e-06	0.0297088	NS	NA
Chr1_10922162	Chr1	10922162	9.21049e-06	0.0640562	NS	NA	NS	NA
Chr10_11383218	Chr10	11383218	4.11101e-06	0.0472428	5.11983e-06	0.0295377	NS	NA
Chr10_11561112	Chr10	11561112	NS	NA	2.24769e-06	0.0169093	NS	NA
Chr10_11567589	Chr10	11567589	NS	NA	2.24769e-06	0.0169093	NS	NA
Chr10_11593096	Chr10	11593096	NS	NA	9.83135e-06	0.0297088	NS	NA
Chr10_11603257	Chr10	11603257	9.25968e-06	0.0640562	6.48557e-06	0.0297088	NS	NA
Chr10_11603367	Chr10	11603367	NS	NA	2.24769e-06	0.0169093	NS	NA
Chr10_11610440	Chr10	11610440	8.49572e-06	0.0640562	2.14175e-06	0.0169093	NS	NA
Chr10_11611390	Chr10	11611390	NS	NA	2.59063e-06	0.0169093	NS	NA
Chr10_11617259	Chr10	11617259	2.83469e-06	0.0335338	7.59852e-07	0.0094318	NS	NA
Chr10_11617548	Chr10	11617548	NS	NA	2.59063e-06	0.0169093	NS	NA
Chr10_11617914	Chr10	11617914	2.83469e-06	0.0335338	7.59852e-07	0.0094318	NS	NA
Chr10_11617953	Chr10	11617953	NS	NA	9.83135e-06	0.0297088	NS	NA
Chr10_11618356	Chr10	11618356	2.83469e-06	0.0335338	7.59852e-07	0.0094318	NS	NA
Chr10_11620193	Chr10	11620193	NS	NA	6.93202e-06	0.0297088	NS	NA
Chr10_11620304	Chr10	11620304	NS	NA	9.72595e-06	0.0297088	NS	NA
Chr10_11620310	Chr10	11620310	NS	NA	6.93202e-06	0.0297088	NS	NA
Chr10_11620325	Chr10	11620325	NS	NA	2.59063e-06	0.0169093	NS	NA
Chr10_11620595	Chr10	11620595	NS	NA	6.93202e-06	0.0297088	NS	NA
Chr10_11620860	Chr10	11620860	NS	NA	8.53114e-06	0.0297088	NS	NA
Chr10_11625035	Chr10	11625035	9.23216e-06	0.0640562	2.71101e-06	0.0169093	NS	NA
Chr10_11625401	Chr10	11625401	NS	NA	2.24769e-06	0.0169093	NS	NA
Chr10_11626236	Chr10	11626236	9.23216e-06	0.0640562	2.71101e-06	0.0169093	NS	NA
Chr10_11627821	Chr10	11627821	9.23216e-06	0.0640562	2.71101e-06	0.0169093	NS	NA
Chr10_11630857	Chr10	11630857	NS	NA	6.93202e-06	0.0297088	NS	NA
Chr10_11632933	Chr10	11632933	NS	NA	2.24769e-06	0.0169093	NS	NA
Chr10_11633034	Chr10	11633034	2.57667e-06	0.0335338	7.54013e-07	0.0094318	NS	NA
Chr10_11635019	Chr10	11635019	NS	NA	9.83135e-06	0.0297088	NS	NA
Chr10_11637724	Chr10	11637724	2.57667e-06	0.0335338	7.54013e-07	0.0094318	NS	NA
Chr10_11638708	Chr10	11638708	NS	NA	6.05565e-06	0.0297088	NS	NA
Chr10_11638853	Chr10	11638853	NS	NA	9.83135e-06	0.0297088	NS	NA
Chr10_11639587	Chr10	11639587	2.21499e-06	0.0335338	6.02655e-07	0.0094318	NS	NA
Chr10_11639630	Chr10	11639630	NS	NA	9.83135e-06	0.0297088	NS	NA
Chr10_11639691	Chr10	11639691	2.21499e-06	0.0335338	6.02655e-07	0.0094318	NS	NA
Chr10_11641426	Chr10	11641426	NS	NA	6.93202e-06	0.0297088	NS	NA
Chr10_11642264	Chr10	11642264	2.21499e-06	0.0335338	6.02655e-07	0.0094318	NS	NA
Chr10_11642728	Chr10	11642728	NS	NA	2.24769e-06	0.0169093	NS	NA
Chr10_11643222	Chr10	11643222	2.21499e-06	0.0335338	6.02655e-07	0.0094318	NS	NA
Chr10_11643564	Chr10	11643564	2.57667e-06	0.0335338	7.54013e-07	0.0094318	NS	NA
Chr10_11643609	Chr10	11643609	NS	NA	2.24769e-06	0.0169093	NS	NA
Chr10_11644439	Chr10	11644439	9.23216e-06	0.0640562	2.71101e-06	0.0169093	NS	NA
Chr10_11644671	Chr10	11644671	NS	NA	9.83135e-06	0.0297088	NS	NA
Chr10_11646138	Chr10	11646138	NS	NA	9.83135e-06	0.0297088	NS	NA
Chr10_11646342	Chr10	11646342	2.21499e-06	0.0335338	6.02655e-07	0.0094318	NS	NA
Chr10_11646360	Chr10	11646360	9.23216e-06	0.0640562	2.71101e-06	0.0169093	NS	NA
Chr10_11646390	Chr10	11646390	NS	NA	2.24769e-06	0.0169093	NS	NA
Chr10_11646458	Chr10	11646458	2.21499e-06	0.0335338	6.02655e-07	0.0094318	NS	NA
Chr10_11647263	Chr10	11647263	9.23216e-06	0.0640562	2.71101e-06	0.0169093	NS	NA
Chr10_11647414	Chr10	11647414	2.57667e-06	0.0335338	7.54013e-07	0.0094318	NS	NA
Chr10_11647838	Chr10	11647838	NS	NA	9.83135e-06	0.0297088	NS	NA
Chr10_11647856	Chr10	11647856	2.21499e-06	0.0335338	6.02655e-07	0.0094318	NS	NA
Chr10_11647957	Chr10	11647957	2.21499e-06	0.0335338	6.02655e-07	0.0094318	NS	NA
Chr10_11648083	Chr10	11648083	NS	NA	9.83135e-06	0.0297088	NS	NA
Chr10_11648200	Chr10	11648200	2.57667e-06	0.0335338	7.54013e-07	0.0094318	NS	NA
Chr10_11648324	Chr10	11648324	NS	NA	9.83135e-06	0.0297088	NS	NA
Chr10_11648433	Chr10	11648433	9.23216e-06	0.0640562	2.71101e-06	0.0169093	NS	NA
Chr10_11648437	Chr10	11648437	NS	NA	9.83135e-06	0.0297088	NS	NA
Chr10_11648477	Chr10	11648477	NS	NA	2.24769e-06	0.0169093	NS	NA
Chr10_11648963	Chr10	11648963	9.23216e-06	0.0640562	2.71101e-06	0.0169093	NS	NA
Chr10_11656130	Chr10	11656130	NS	NA	2.24769e-06	0.0169093	NS	NA
Chr10_11656209	Chr10	11656209	2.21499e-06	0.0335338	6.02655e-07	0.0094318	NS	NA
Chr10_11656233	Chr10	11656233	NS	NA	2.24769e-06	0.0169093	NS	NA
Chr10_11656336	Chr10	11656336	NS	NA	9.83135e-06	0.0297088	NS	NA
Chr10_11656430	Chr10	11656430	NS	NA	9.83135e-06	0.0297088	NS	NA
Chr10_11656547	Chr10	11656547	2.57667e-06	0.0335338	7.54013e-07	0.0094318	NS	NA
Chr10_11656774	Chr10	11656774	NS	NA	9.83135e-06	0.0297088	NS	NA
Chr10_11656786	Chr10	11656786	2.57667e-06	0.0335338	7.54013e-07	0.0094318	NS	NA
Chr10_11657083	Chr10	11657083	NS	NA	8.87699e-06	0.0297088	NS	NA
Chr10_11657103	Chr10	11657103	2.03297e-06	0.0335338	5.17178e-07	0.0094318	NS	NA
Chr10_11657111	Chr10	11657111	2.49733e-06	0.0335338	6.24192e-07	0.0094318	NS	NA
Chr10_11657627	Chr10	11657627	9.02576e-07	0.0335338	2.03623e-07	0.0094318	NS	NA
Chr10_11657779	Chr10	11657779	NS	NA	9.83135e-06	0.0297088	NS	NA
Chr10_11658098	Chr10	11658098	NS	NA	9.83135e-06	0.0297088	NS	NA
Chr10_11658225	Chr10	11658225	2.57667e-06	0.0335338	7.54013e-07	0.0094318	NS	NA
Chr10_11658255	Chr10	11658255	2.57667e-06	0.0335338	7.54013e-07	0.0094318	NS	NA
Chr10_11658340	Chr10	11658340	9.23216e-06	0.0640562	2.71101e-06	0.0169093	NS	NA
Chr10_11658635	Chr10	11658635	2.57667e-06	0.0335338	7.54013e-07	0.0094318	NS	NA
Chr10_11658971	Chr10	11658971	NS	NA	9.83135e-06	0.0297088	NS	NA
Chr10_11659178	Chr10	11659178	NS	NA	2.24769e-06	0.0169093	NS	NA
Chr10_11666567	Chr10	11666567	2.21499e-06	0.0335338	6.02655e-07	0.0094318	NS	NA
Chr10_11667545	Chr10	11667545	2.57667e-06	0.0335338	7.54013e-07	0.0094318	NS	NA
Chr10_11667921	Chr10	11667921	NS	NA	9.6741e-06	0.0297088	NS	NA
Chr10_11668131	Chr10	11668131	2.14547e-06	0.0335338	5.55901e-07	0.0094318	NS	NA
Chr10_11716203	Chr10	11716203	1.58079e-06	0.0335338	4.27985e-07	0.0094318	NS	NA
Chr10_11730959	Chr10	11730959	1.58079e-06	0.0335338	4.27985e-07	0.0094318	NS	NA
Chr10_11731716	Chr10	11731716	NS	NA	8.10368e-06	0.0297088	NS	NA
Chr10_11734218	Chr10	11734218	NS	NA	9.92456e-06	0.0297088	NS	NA
Chr10_11736426	Chr10	11736426	NS	NA	8.89394e-06	0.0297088	NS	NA
Chr10_11740024	Chr10	11740024	NS	NA	9.35357e-06	0.0297088	NS	NA
Chr10_11740575	Chr10	11740575	NS	NA	9.6741e-06	0.0297088	NS	NA
Chr10_11742686	Chr10	11742686	2.14547e-06	0.0335338	5.55901e-07	0.0094318	NS	NA
Chr10_11743801	Chr10	11743801	NS	NA	1.69819e-06	0.0169093	NS	NA
Chr10_11761897	Chr10	11761897	NS	NA	9.6741e-06	0.0297088	NS	NA
Chr10_11763328	Chr10	11763328	NS	NA	2.1153e-06	0.0169093	NS	NA
Chr10_11789691	Chr10	11789691	NS	NA	8.89394e-06	0.0297088	NS	NA
Chr10_11791494	Chr10	11791494	NS	NA	2.69715e-06	0.0169093	NS	NA
Chr10_11791670	Chr10	11791670	NS	NA	2.69715e-06	0.0169093	NS	NA
Chr10_11791778	Chr10	11791778	NS	NA	2.72453e-06	0.0169093	NS	NA
Chr10_11793975	Chr10	11793975	NS	NA	8.89394e-06	0.0297088	NS	NA
Chr10_11795779	Chr10	11795779	NS	NA	8.89394e-06	0.0297088	NS	NA
Chr10_11798412	Chr10	11798412	NS	NA	8.10368e-06	0.0297088	NS	NA
Chr10_11799003	Chr10	11799003	NS	NA	2.69715e-06	0.0169093	NS	NA
Chr10_11799118	Chr10	11799118	NS	NA	9.92456e-06	0.0297088	NS	NA
Chr10_11799426	Chr10	11799426	2.75457e-06	0.0335338	7.26199e-07	0.0094318	NS	NA
Chr10_11800488	Chr10	11800488	2.03713e-06	0.0335338	6.03305e-07	0.0094318	NS	NA
Chr10_11800622	Chr10	11800622	NS	NA	8.10368e-06	0.0297088	NS	NA
Chr10_11815811	Chr10	11815811	NS	NA	7.6817e-06	0.0297088	NS	NA
Chr10_11831109	Chr10	11831109	NS	NA	1.69819e-06	0.0169093	NS	NA
Chr10_11841320	Chr10	11841320	NS	NA	9.35357e-06	0.0297088	NS	NA
Chr10_11842145	Chr10	11842145	NS	NA	7.83666e-06	0.0297088	NS	NA
Chr10_11842904	Chr10	11842904	NS	NA	9.6741e-06	0.0297088	NS	NA
Chr10_11847170	Chr10	11847170	NS	NA	1.69819e-06	0.0169093	NS	NA
Chr10_11881072	Chr10	11881072	NS	NA	9.35357e-06	0.0297088	NS	NA
Chr10_15446989	Chr10	15446989	5.07044e-06	0.0536683	NS	NA	NS	NA
Chr12_6167752	Chr12	6167752	8.57401e-06	0.0640562	NS	NA	NS	NA
Chr2_24816863	Chr2	24816863	4.56284e-06	0.0496008	NS	NA	NS	NA
Chr3_12421072	Chr3	12421072	4.49925e-06	0.0496008	3.0692e-06	0.0187642	NS	NA
Chr3_12494912	Chr3	12494912	NS	NA	7.14899e-06	0.0297088	NS	NA
Chr4_12223354	Chr4	12223354	5.81349e-06	0.0599553	4.96098e-06	0.0290301	NS	NA
Chr4_12233889	Chr4	12233889	7.42302e-06	0.0640562	8.48503e-06	0.0297088	NS	NA
Chr4_12396147	Chr4	12396147	2.61285e-06	0.0335338	3.59625e-06	0.021663	NS	NA
Chr9_18236464	Chr9	18236464	NS	NA	3.83118e-06	0.0227438	NS	NA

## Sheet: RYMV
SNP	Chr	Pos	pv EMMA	qv EMMA	pv LFMM	qv LFMM	pv MLM	qv MLM
Chr1_20868987	Chr1	20868987	8.37727e-06	0.007949	NA	NA	9.73129e-06	0.0328063
Chr1_21098910	Chr1	21098910	5.489e-06	0.00560606	NA	NA	8.8831e-06	0.0308369
Chr1_37735555	Chr1	37735555	8.0461e-06	0.00766985	NA	NA	NA	NA
Chr10_13332576	Chr10	13332576	5.42568e-06	0.00559485	NA	NA	NA	NA
Chr10_18584867	Chr10	18584867	1.71121e-06	0.00261834	NA	NA	NA	NA
Chr11_107949	Chr11	107949	2.00074e-07	0.000458356	NA	NA	NA	NA
Chr11_680411	Chr11	680411	3.72269e-06	0.0041164	NA	NA	NA	NA
Chr11_1132809	Chr11	1132809	4.59361e-06	0.00488405	NA	NA	NA	NA
Chr11_1133046	Chr11	1133046	4.59361e-06	0.00488405	NA	NA	NA	NA
Chr11_1133076	Chr11	1133076	1.01406e-06	0.00170508	NA	NA	NA	NA
Chr11_1133286	Chr11	1133286	1.06769e-06	0.0017709	NA	NA	NA	NA
Chr11_1133319	Chr11	1133319	1.01406e-06	0.00170508	NA	NA	NA	NA
Chr11_1133342	Chr11	1133342	3.5887e-06	0.00398951	NA	NA	NA	NA
Chr11_1135307	Chr11	1135307	4.20826e-06	0.00456352	NA	NA	NA	NA
Chr11_1135340	Chr11	1135340	1.78685e-06	0.00267485	NA	NA	NA	NA
Chr11_1135506	Chr11	1135506	4.20826e-06	0.00456352	NA	NA	NA	NA
Chr11_1135858	Chr11	1135858	1.76254e-06	0.00264802	NA	NA	NA	NA
Chr11_1135901	Chr11	1135901	1.76254e-06	0.00264802	NA	NA	NA	NA
Chr11_1141676	Chr11	1141676	1.76254e-06	0.00264802	NA	NA	NA	NA
Chr11_1141739	Chr11	1141739	1.76254e-06	0.00264802	NA	NA	NA	NA
Chr11_1142071	Chr11	1142071	1.76254e-06	0.00264802	NA	NA	NA	NA
Chr11_1160911	Chr11	1160911	4.82836e-07	0.000939965	NA	NA	NA	NA
Chr11_1164948	Chr11	1164948	3.55433e-06	0.00396192	NA	NA	NA	NA
Chr11_1171278	Chr11	1171278	4.51143e-07	0.000899378	NA	NA	NA	NA
Chr11_1173257	Chr11	1173257	7.92744e-06	0.00762688	NA	NA	NA	NA
Chr11_1200566	Chr11	1200566	8.49935e-06	0.00802809	NA	NA	NA	NA
Chr11_1202324	Chr11	1202324	4.77805e-07	0.000934558	NA	NA	NA	NA
Chr11_1204335	Chr11	1204335	2.47221e-07	0.000551143	NA	NA	NA	NA
Chr11_1204905	Chr11	1204905	4.77805e-07	0.000934558	NA	NA	NA	NA
Chr11_1204915	Chr11	1204915	2.1805e-07	0.000496794	NA	NA	NA	NA
Chr11_1223602	Chr11	1223602	8.43664e-07	0.00146989	NA	NA	NA	NA
Chr11_1224241	Chr11	1224241	4.63725e-06	0.0049053	NA	NA	NA	NA
Chr11_1229406	Chr11	1229406	7.11437e-06	0.00698034	NA	NA	NA	NA
Chr11_1229423	Chr11	1229423	7.11437e-06	0.00698034	NA	NA	NA	NA
Chr11_1260034	Chr11	1260034	6.53667e-06	0.00659486	NA	NA	NA	NA
Chr11_1311291	Chr11	1311291	3.4822e-06	0.00389199	NA	NA	NA	NA
Chr11_1315664	Chr11	1315664	1.14939e-07	0.000292396	NA	NA	NA	NA
Chr11_1316933	Chr11	1316933	1.14939e-07	0.000292396	NA	NA	NA	NA
Chr11_1336708	Chr11	1336708	3.68683e-06	0.00408763	NA	NA	NA	NA
Chr11_2638344	Chr11	2638344	7.13758e-06	0.00698034	NA	NA	NA	NA
Chr11_2639015	Chr11	2639015	7.13758e-06	0.00698034	NA	NA	NA	NA
Chr11_2639501	Chr11	2639501	7.13758e-06	0.00698034	NA	NA	NA	NA
Chr11_2644454	Chr11	2644454	3.0624e-06	0.00354451	NA	NA	NA	NA
Chr11_2645326	Chr11	2645326	3.0624e-06	0.00354451	NA	NA	NA	NA
Chr11_2647220	Chr11	2647220	9.31555e-07	0.00160949	NA	NA	NA	NA
Chr11_2647480	Chr11	2647480	6.35446e-07	0.00119228	NA	NA	NA	NA
Chr11_2648481	Chr11	2648481	1.374e-08	9.33146e-05	NA	NA	NA	NA
Chr11_2651202	Chr11	2651202	1.49362e-06	0.00234174	NA	NA	NA	NA
Chr11_2651929	Chr11	2651929	1.13419e-06	0.0018589	NA	NA	NA	NA
Chr11_2654066	Chr11	2654066	1.49362e-06	0.00234174	NA	NA	NA	NA
Chr11_2654460	Chr11	2654460	2.69204e-06	0.00345597	NA	NA	NA	NA
Chr11_2654936	Chr11	2654936	6.35446e-07	0.00119228	NA	NA	NA	NA
Chr11_2655003	Chr11	2655003	2.66923e-07	0.000585619	NA	NA	NA	NA
Chr11_2655263	Chr11	2655263	9.25667e-06	0.00856777	NA	NA	NA	NA
Chr11_2656287	Chr11	2656287	4.04253e-08	0.000119734	NA	NA	NA	NA
Chr11_2659684	Chr11	2659684	1.22031e-06	0.00196892	NA	NA	NA	NA
Chr11_2660554	Chr11	2660554	1.64848e-07	0.000386191	NA	NA	NA	NA
Chr11_2660830	Chr11	2660830	1.68711e-06	0.00259101	NA	NA	NA	NA
Chr11_5657269	Chr11	5657269	8.02267e-06	0.00766985	NA	NA	NA	NA
Chr11_8034508	Chr11	8034508	8.69382e-06	0.00817453	NA	NA	NA	NA
Chr11_9106815	Chr11	9106815	NA	NA	NA	NA	7.45927e-06	0.0276512
Chr11_9108460	Chr11	9108460	NA	NA	NA	NA	7.99775e-06	0.0288377
Chr11_9109983	Chr11	9109983	NA	NA	NA	NA	5.92839e-06	0.023412
Chr11_9121626	Chr11	9121626	NA	NA	NA	NA	2.97657e-06	0.0216567
Chr11_9130239	Chr11	9130239	NA	NA	NA	NA	4.14014e-06	0.0216567
Chr11_9177130	Chr11	9177130	NA	NA	NA	NA	4.35914e-06	0.0216567
Chr11_9190066	Chr11	9190066	NA	NA	2.95318e-06	0.0454469	3.06681e-06	0.0216567
Chr11_9193944	Chr11	9193944	NA	NA	9.06145e-06	0.0454469	3.78702e-06	0.0216567
Chr11_9195149	Chr11	9195149	NA	NA	9.76785e-06	0.0454469	NA	NA
Chr11_9197426	Chr11	9197426	NA	NA	NA	NA	9.8221e-06	0.0328453
Chr11_9204492	Chr11	9204492	NA	NA	5.36237e-06	0.0454469	5.21446e-06	0.0216567
Chr11_9205954	Chr11	9205954	NA	NA	2.95318e-06	0.0454469	3.06681e-06	0.0216567
Chr11_9233772	Chr11	9233772	1.34895e-06	0.00214313	1.29309e-06	0.0446827	3.34269e-08	0.00478318
Chr11_13083407	Chr11	13083407	5.75569e-07	0.00109984	NA	NA	2.07884e-06	0.0216567
Chr11_14069393	Chr11	14069393	8.46027e-06	0.00800942	NA	NA	NA	NA
Chr11_25596271	Chr11	25596271	1.25668e-06	0.00201195	NA	NA	NA	NA
Chr11_25596469	Chr11	25596469	4.2151e-06	0.00456352	NA	NA	NA	NA
Chr11_25596870	Chr11	25596870	2.22776e-07	0.000504786	6.46176e-06	0.0454469	NA	NA
Chr11_25597228	Chr11	25597228	8.47386e-07	0.00147019	NA	NA	NA	NA
Chr11_25597929	Chr11	25597929	2.28947e-07	0.00051595	9.57418e-06	0.0454469	NA	NA
Chr11_25598769	Chr11	25598769	6.35032e-07	0.00119228	NA	NA	NA	NA
Chr11_25599124	Chr11	25599124	2.96872e-06	0.00354451	NA	NA	NA	NA
Chr11_26033437	Chr11	26033437	2.25422e-08	9.34734e-05	9.86406e-06	0.0454469	5.43168e-06	0.0216567
Chr11_26033750	Chr11	26033750	2.03248e-06	0.00278148	NA	NA	NA	NA
Chr11_26034258	Chr11	26034258	2.03248e-06	0.00278148	NA	NA	NA	NA
Chr11_26036575	Chr11	26036575	2.25422e-08	9.34734e-05	9.86406e-06	0.0454469	5.43168e-06	0.0216567
Chr11_26036618	Chr11	26036618	2.03248e-06	0.00278148	NA	NA	NA	NA
Chr11_26037404	Chr11	26037404	2.25422e-08	9.34734e-05	9.86406e-06	0.0454469	5.43168e-06	0.0216567
Chr11_26038638	Chr11	26038638	2.03248e-06	0.00278148	NA	NA	NA	NA
Chr11_26040268	Chr11	26040268	2.25422e-08	9.34734e-05	9.86406e-06	0.0454469	5.43168e-06	0.0216567
Chr11_26043501	Chr11	26043501	2.25422e-08	9.34734e-05	9.86406e-06	0.0454469	5.43168e-06	0.0216567
Chr11_26045174	Chr11	26045174	2.03248e-06	0.00278148	NA	NA	NA	NA
Chr11_26045382	Chr11	26045382	2.25422e-08	9.34734e-05	9.86406e-06	0.0454469	5.43168e-06	0.0216567
Chr11_26049488	Chr11	26049488	2.25422e-08	9.34734e-05	9.86406e-06	0.0454469	5.43168e-06	0.0216567
Chr11_26049631	Chr11	26049631	2.25422e-08	9.34734e-05	9.86406e-06	0.0454469	5.43168e-06	0.0216567
Chr11_26049986	Chr11	26049986	2.25422e-08	9.34734e-05	9.86406e-06	0.0454469	5.43168e-06	0.0216567
Chr11_26050782	Chr11	26050782	2.25422e-08	9.34734e-05	9.86406e-06	0.0454469	5.43168e-06	0.0216567
Chr11_26051336	Chr11	26051336	2.25422e-08	9.34734e-05	9.86406e-06	0.0454469	5.43168e-06	0.0216567
Chr11_26052557	Chr11	26052557	7.25893e-09	6.68884e-05	5.62373e-06	0.0454469	2.59061e-06	0.0216567
Chr11_26052629	Chr11	26052629	2.03248e-06	0.00278148	NA	NA	NA	NA
Chr11_26052756	Chr11	26052756	2.03248e-06	0.00278148	NA	NA	NA	NA
Chr11_26053023	Chr11	26053023	2.25422e-08	9.34734e-05	9.86406e-06	0.0454469	5.43168e-06	0.0216567
Chr11_26057502	Chr11	26057502	2.03248e-06	0.00278148	NA	NA	NA	NA
Chr11_26174834	Chr11	26174834	2.03248e-06	0.00278148	NA	NA	NA	NA
Chr11_26180684	Chr11	26180684	3.60016e-11	2.98568e-06	1.57286e-07	0.013044	7.39644e-08	0.00511166
Chr11_26218417	Chr11	26218417	2.38991e-06	0.00315604	NA	NA	NA	NA
Chr11_26224356	Chr11	26224356	5.46453e-06	0.00559485	NA	NA	NA	NA
Chr11_26259914	Chr11	26259914	2.38991e-06	0.00315604	NA	NA	NA	NA
Chr11_26260799	Chr11	26260799	5.46453e-06	0.00559485	NA	NA	NA	NA
Chr11_26260960	Chr11	26260960	5.46453e-06	0.00559485	NA	NA	NA	NA
Chr11_26261020	Chr11	26261020	2.38991e-06	0.00315604	NA	NA	NA	NA
Chr11_26261107	Chr11	26261107	5.46453e-06	0.00559485	NA	NA	NA	NA
Chr11_26261162	Chr11	26261162	2.38991e-06	0.00315604	NA	NA	NA	NA
Chr11_26261173	Chr11	26261173	5.46453e-06	0.00559485	NA	NA	NA	NA
Chr11_26261347	Chr11	26261347	5.46453e-06	0.00559485	NA	NA	NA	NA
Chr11_26265162	Chr11	26265162	2.25422e-08	9.34734e-05	9.86406e-06	0.0454469	5.43168e-06	0.0216567
Chr11_26274144	Chr11	26274144	2.25422e-08	9.34734e-05	9.86406e-06	0.0454469	5.43168e-06	0.0216567
Chr11_26291901	Chr11	26291901	2.03248e-06	0.00278148	NA	NA	NA	NA
Chr11_26292235	Chr11	26292235	7.25893e-09	6.68884e-05	5.62373e-06	0.0454469	2.59061e-06	0.0216567
Chr11_26292248	Chr11	26292248	3.60016e-11	2.98568e-06	1.57286e-07	0.013044	7.39644e-08	0.00511166
Chr11_26292572	Chr11	26292572	4.32102e-07	0.000869782	NA	NA	NA	NA
Chr11_26292663	Chr11	26292663	2.25422e-08	9.34734e-05	9.86406e-06	0.0454469	5.43168e-06	0.0216567
Chr11_26296179	Chr11	26296179	2.03248e-06	0.00278148	NA	NA	NA	NA
Chr11_26298906	Chr11	26298906	2.03248e-06	0.00278148	NA	NA	NA	NA
Chr11_26299110	Chr11	26299110	2.25422e-08	9.34734e-05	9.86406e-06	0.0454469	5.43168e-06	0.0216567
Chr11_26303231	Chr11	26303231	8.66643e-10	3.99291e-05	3.12784e-06	0.0454469	NA	NA
Chr11_26305986	Chr11	26305986	2.03248e-06	0.00278148	NA	NA	NA	NA
Chr11_26307938	Chr11	26307938	1.03743e-10	7.16969e-06	4.73528e-07	0.0280504	8.57868e-06	0.030146
Chr11_26309518	Chr11	26309518	3.47547e-06	0.00389199	NA	NA	NA	NA
Chr11_26313113	Chr11	26313113	2.25422e-08	9.34734e-05	9.86406e-06	0.0454469	5.43168e-06	0.0216567
Chr11_26317915	Chr11	26317915	1.45355e-07	0.000350422	NA	NA	NA	NA
Chr11_26319170	Chr11	26319170	1.22856e-11	2.98568e-06	2.34941e-07	0.0162367	6.54358e-06	0.0253585
Chr11_26332178	Chr11	26332178	1.51845e-06	0.00236707	NA	NA	NA	NA
Chr11_26336161	Chr11	26336161	8.66643e-10	3.99291e-05	3.12784e-06	0.0454469	NA	NA
Chr11_26339596	Chr11	26339596	8.19799e-08	0.00021515	NA	NA	NA	NA
Chr11_26340371	Chr11	26340371	4.94062e-06	0.00517341	NA	NA	NA	NA
Chr11_26340632	Chr11	26340632	2.03248e-06	0.00278148	NA	NA	NA	NA
Chr11_26349148	Chr11	26349148	2.25422e-08	9.34734e-05	9.86406e-06	0.0454469	5.43168e-06	0.0216567
Chr11_26376312	Chr11	26376312	1.20121e-09	4.15078e-05	8.8053e-07	0.036512	3.44955e-07	0.011003
Chr11_26379794	Chr11	26379794	1.51386e-07	0.000356669	NA	NA	NA	NA
Chr11_26380243	Chr11	26380243	1.30493e-08	9.33146e-05	6.63138e-06	0.0454469	1.72233e-06	0.0196669
Chr11_26380275	Chr11	26380275	1.30493e-08	9.33146e-05	6.63138e-06	0.0454469	1.72233e-06	0.0196669
Chr11_26380315	Chr11	26380315	1.30493e-08	9.33146e-05	6.63138e-06	0.0454469	1.72233e-06	0.0196669
Chr11_26380343	Chr11	26380343	7.36359e-07	0.00131611	NA	NA	NA	NA
Chr11_26380346	Chr11	26380346	7.36359e-07	0.00131611	NA	NA	NA	NA
Chr11_26380804	Chr11	26380804	7.36359e-07	0.00131611	NA	NA	NA	NA
Chr11_26381038	Chr11	26381038	2.27126e-06	0.00305778	NA	NA	NA	NA
Chr11_26381564	Chr11	26381564	7.36359e-07	0.00131611	NA	NA	NA	NA
Chr11_26381615	Chr11	26381615	2.25422e-08	9.34734e-05	9.86406e-06	0.0454469	5.43168e-06	0.0216567
Chr11_26381682	Chr11	26381682	1.30493e-08	9.33146e-05	6.63138e-06	0.0454469	1.72233e-06	0.0196669
Chr11_26382148	Chr11	26382148	3.14099e-09	6.68884e-05	2.89735e-06	0.0454469	6.75758e-07	0.0144415
Chr11_26382754	Chr11	26382754	1.30493e-08	9.33146e-05	6.63138e-06	0.0454469	1.72233e-06	0.0196669
Chr11_26382954	Chr11	26382954	1.30493e-08	9.33146e-05	6.63138e-06	0.0454469	1.72233e-06	0.0196669
Chr11_26383580	Chr11	26383580	7.36359e-07	0.00131611	NA	NA	NA	NA
Chr11_26383657	Chr11	26383657	1.30493e-08	9.33146e-05	6.63138e-06	0.0454469	1.72233e-06	0.0196669
Chr11_26384319	Chr11	26384319	7.36359e-07	0.00131611	NA	NA	NA	NA
Chr11_26384538	Chr11	26384538	1.30493e-08	9.33146e-05	6.63138e-06	0.0454469	1.72233e-06	0.0196669
Chr11_26385653	Chr11	26385653	1.30493e-08	9.33146e-05	6.63138e-06	0.0454469	1.72233e-06	0.0196669
Chr11_26387369	Chr11	26387369	2.25422e-08	9.34734e-05	9.86406e-06	0.0454469	5.43168e-06	0.0216567
Chr11_26388566	Chr11	26388566	7.36359e-07	0.00131611	NA	NA	NA	NA
Chr11_26388584	Chr11	26388584	1.30493e-08	9.33146e-05	6.63138e-06	0.0454469	1.72233e-06	0.0196669
Chr11_26389782	Chr11	26389782	7.36359e-07	0.00131611	NA	NA	NA	NA
Chr11_26407152	Chr11	26407152	1.29125e-07	0.000324502	NA	NA	3.98732e-06	0.0216567
Chr11_26409797	Chr11	26409797	7.9262e-07	0.00138678	NA	NA	NA	NA
Chr11_26409973	Chr11	26409973	1.67474e-08	9.34734e-05	9.64988e-06	0.0454469	5.26144e-07	0.0128335
Chr11_26409998	Chr11	26409998	7.9262e-07	0.00138678	NA	NA	NA	NA
Chr11_26410350	Chr11	26410350	1.7249e-09	4.82248e-05	1.97574e-06	0.0454469	1.35361e-07	0.00701608
Chr11_26411821	Chr11	26411821	7.9262e-07	0.00138678	NA	NA	NA	NA
Chr11_26412297	Chr11	26412297	1.67474e-08	9.34734e-05	9.64988e-06	0.0454469	5.26144e-07	0.0128335
Chr11_26413872	Chr11	26413872	1.7249e-09	4.82248e-05	1.97574e-06	0.0454469	1.35361e-07	0.00701608
Chr11_26428858	Chr11	26428858	4.31033e-07	0.000869782	NA	NA	3.74908e-06	0.0216567
Chr11_26428961	Chr11	26428961	4.31033e-07	0.000869782	NA	NA	3.74908e-06	0.0216567
Chr11_26431601	Chr11	26431601	1.01978e-06	0.00170508	NA	NA	NA	NA
Chr11_26432108	Chr11	26432108	2.03248e-06	0.00278148	NA	NA	NA	NA
Chr11_26432384	Chr11	26432384	2.18533e-08	9.34734e-05	NA	NA	3.13693e-07	0.011003
Chr11_26433923	Chr11	26433923	2.18533e-08	9.34734e-05	NA	NA	3.13693e-07	0.011003
Chr11_26434038	Chr11	26434038	4.31033e-07	0.000869782	NA	NA	3.74908e-06	0.0216567
Chr11_26434407	Chr11	26434407	2.25422e-08	9.34734e-05	9.86406e-06	0.0454469	5.43168e-06	0.0216567
Chr11_26434680	Chr11	26434680	3.02923e-07	0.000640865	NA	NA	7.87048e-06	0.0286278
Chr11_26436445	Chr11	26436445	3.02923e-07	0.000640865	NA	NA	7.87048e-06	0.0286278
Chr11_26452193	Chr11	26452193	2.74983e-07	0.000596985	NA	NA	NA	NA
Chr11_26455534	Chr11	26455534	2.25422e-08	9.34734e-05	9.86406e-06	0.0454469	5.43168e-06	0.0216567
Chr11_26479649	Chr11	26479649	7.25893e-09	6.68884e-05	5.62373e-06	0.0454469	2.59061e-06	0.0216567
Chr11_26480581	Chr11	26480581	2.03248e-06	0.00278148	NA	NA	NA	NA
Chr11_26528296	Chr11	26528296	2.25422e-08	9.34734e-05	9.86406e-06	0.0454469	5.43168e-06	0.0216567
Chr11_26529707	Chr11	26529707	2.25422e-08	9.34734e-05	9.86406e-06	0.0454469	5.43168e-06	0.0216567
Chr11_26529723	Chr11	26529723	2.03248e-06	0.00278148	NA	NA	NA	NA
Chr11_26541020	Chr11	26541020	2.25422e-08	9.34734e-05	9.86406e-06	0.0454469	5.43168e-06	0.0216567
Chr11_26547160	Chr11	26547160	2.03248e-06	0.00278148	NA	NA	NA	NA
Chr11_26557873	Chr11	26557873	2.03248e-06	0.00278148	NA	NA	NA	NA
Chr11_26567119	Chr11	26567119	2.25422e-08	9.34734e-05	9.86406e-06	0.0454469	5.43168e-06	0.0216567
Chr11_26568066	Chr11	26568066	2.3779e-06	0.00315604	NA	NA	NA	NA
Chr11_26570355	Chr11	26570355	2.25422e-08	9.34734e-05	9.86406e-06	0.0454469	5.43168e-06	0.0216567
Chr11_26573267	Chr11	26573267	2.03248e-06	0.00278148	NA	NA	NA	NA
Chr11_26577426	Chr11	26577426	9.71012e-06	0.00892769	NA	NA	NA	NA
Chr11_26582975	Chr11	26582975	7.65023e-06	0.00739449	NA	NA	NA	NA
Chr11_26612693	Chr11	26612693	2.25422e-08	9.34734e-05	9.86406e-06	0.0454469	5.43168e-06	0.0216567
Chr11_26615254	Chr11	26615254	2.03248e-06	0.00278148	NA	NA	NA	NA
Chr11_26616334	Chr11	26616334	2.03248e-06	0.00278148	NA	NA	NA	NA
Chr11_26774377	Chr11	26774377	2.41974e-11	2.98568e-06	1.52377e-07	0.013044	3.46056e-08	0.00478318
Chr11_26774402	Chr11	26774402	7.25893e-09	6.68884e-05	5.62373e-06	0.0454469	2.59061e-06	0.0216567
Chr11_26774532	Chr11	26774532	3.60016e-11	2.98568e-06	1.57286e-07	0.013044	7.39644e-08	0.00511166
Chr11_26774783	Chr11	26774783	2.25422e-08	9.34734e-05	9.86406e-06	0.0454469	5.43168e-06	0.0216567
Chr11_26774785	Chr11	26774785	2.25422e-08	9.34734e-05	9.86406e-06	0.0454469	5.43168e-06	0.0216567
Chr11_26774812	Chr11	26774812	1.05664e-07	0.00027214	NA	NA	NA	NA
Chr11_26774851	Chr11	26774851	2.25422e-08	9.34734e-05	9.86406e-06	0.0454469	5.43168e-06	0.0216567
Chr11_26774918	Chr11	26774918	2.03248e-06	0.00278148	NA	NA	NA	NA
Chr11_26775000	Chr11	26775000	8.74252e-06	0.00820173	NA	NA	NA	NA
Chr11_26784135	Chr11	26784135	6.9405e-08	0.000191863	NA	NA	7.46862e-06	0.0276512
Chr11_26784138	Chr11	26784138	6.9405e-08	0.000191863	NA	NA	7.46862e-06	0.0276512
Chr11_27015953	Chr11	27015953	2.91632e-07	0.000623339	NA	NA	NA	NA
Chr11_27016265	Chr11	27016265	2.10367e-08	9.34734e-05	NA	NA	2.32583e-06	0.0216567
Chr11_27016425	Chr11	27016425	7.58946e-08	0.000208413	NA	NA	NA	NA
Chr11_27016440	Chr11	27016440	1.67685e-07	0.00039063	NA	NA	NA	NA
Chr11_27016944	Chr11	27016944	1.48932e-07	0.000356669	NA	NA	NA	NA
Chr11_27017043	Chr11	27017043	1.13281e-08	9.33146e-05	NA	NA	2.44923e-06	0.0216567
Chr11_27017126	Chr11	27017126	2.91632e-07	0.000623339	NA	NA	NA	NA
Chr11_27017730	Chr11	27017730	2.50299e-08	9.64803e-05	NA	NA	3.77554e-06	0.0216567
Chr11_27017983	Chr11	27017983	1.02637e-07	0.000265995	NA	NA	NA	NA
Chr11_27018150	Chr11	27018150	7.67845e-07	0.00136066	NA	NA	NA	NA
Chr11_27019813	Chr11	27019813	3.16254e-06	0.00358299	NA	NA	NA	NA
Chr11_27020386	Chr11	27020386	9.79291e-06	0.00894432	NA	NA	NA	NA
Chr11_27021029	Chr11	27021029	3.16254e-06	0.00358299	NA	NA	NA	NA
Chr11_27025988	Chr11	27025988	1.25752e-07	0.000317953	NA	NA	NA	NA
Chr11_27026175	Chr11	27026175	5.83801e-08	0.000165807	NA	NA	NA	NA
Chr11_27027013	Chr11	27027013	4.02142e-06	0.00439978	NA	NA	NA	NA
Chr11_27029880	Chr11	27029880	7.68384e-09	6.92646e-05	7.90184e-06	0.0454469	3.99809e-06	0.0216567
Chr11_27034848	Chr11	27034848	7.90895e-06	0.00762678	NA	NA	NA	NA
Chr11_27034855	Chr11	27034855	7.01512e-07	0.00129861	NA	NA	1.33361e-06	0.0196669
Chr11_27088343	Chr11	27088343	1.24433e-06	0.00199989	NA	NA	NA	NA
Chr11_27113050	Chr11	27113050	3.21336e-06	0.00361462	NA	NA	NA	NA
Chr11_27118198	Chr11	27118198	2.19216e-06	0.00296091	NA	NA	NA	NA
Chr11_27118370	Chr11	27118370	2.19216e-06	0.00296091	NA	NA	NA	NA
Chr11_27120681	Chr11	27120681	2.19216e-06	0.00296091	NA	NA	NA	NA
Chr11_27179159	Chr11	27179159	NA	NA	5.25499e-06	0.0454469	NA	NA
Chr11_27183149	Chr11	27183149	7.55402e-06	0.00732831	3.70629e-06	0.0454469	NA	NA
Chr11_27205876	Chr11	27205876	4.74604e-07	0.000934558	NA	NA	NA	NA
Chr2_7349940	Chr2	7349940	6.58956e-08	0.000184623	NA	NA	9.51132e-07	0.0171476
Chr2_7825599	Chr2	7825599	9.86294e-07	0.00169598	NA	NA	2.28326e-06	0.0216567
Chr2_10571031	Chr2	10571031	4.85219e-06	0.00510661	NA	NA	8.53181e-06	0.030146
Chr2_22637191	Chr2	22637191	7.082e-06	0.00698034	NA	NA	NA	NA
Chr2_24908875	Chr2	24908875	9.94337e-07	0.00169675	NA	NA	NA	NA
Chr3_542092	Chr3	542092	6.08384e-07	0.00115721	NA	NA	NA	NA
Chr3_10440162	Chr3	10440162	7.11528e-06	0.00698034	NA	NA	4.58277e-06	0.0216567
Chr3_10494334	Chr3	10494334	NA	NA	NA	NA	4.70278e-06	0.0216567
Chr3_10494667	Chr3	10494667	NA	NA	NA	NA	6.35927e-06	0.0248767
Chr3_10495268	Chr3	10495268	NA	NA	NA	NA	3.93989e-07	0.0116694
Chr3_10495476	Chr3	10495476	NA	NA	NA	NA	3.29062e-06	0.0216567
Chr3_10495691	Chr3	10495691	NA	NA	NA	NA	4.52496e-06	0.0216567
Chr3_10496110	Chr3	10496110	NA	NA	NA	NA	6.96546e-07	0.0144415
Chr3_10496694	Chr3	10496694	NA	NA	NA	NA	4.38723e-07	0.012128
Chr3_10497239	Chr3	10497239	NA	NA	NA	NA	9.24924e-07	0.0171476
Chr3_10498295	Chr3	10498295	NA	NA	NA	NA	5.13522e-06	0.0216567
Chr3_10498812	Chr3	10498812	NA	NA	NA	NA	2.07253e-06	0.0216567
Chr3_10501703	Chr3	10501703	NA	NA	NA	NA	3.03917e-06	0.0216567
Chr3_10502218	Chr3	10502218	NA	NA	NA	NA	9.24924e-07	0.0171476
Chr3_10505246	Chr3	10505246	1.07621e-06	0.00177792	NA	NA	3.37113e-08	0.00478318
Chr3_10505871	Chr3	10505871	NA	NA	NA	NA	6.17346e-07	0.0142216
Chr3_10506222	Chr3	10506222	8.09039e-06	0.00769438	NA	NA	2.05451e-07	0.00946579
Chr3_10507440	Chr3	10507440	NA	NA	NA	NA	3.03599e-06	0.0216567
Chr3_10507448	Chr3	10507448	NA	NA	NA	NA	1.75488e-06	0.0196669
Chr3_22980316	Chr3	22980316	7.94257e-08	0.000209774	NA	NA	NA	NA
Chr3_22981297	Chr3	22981297	3.68731e-08	0.000109998	NA	NA	NA	NA
Chr3_22982387	Chr3	22982387	3.68731e-08	0.000109998	NA	NA	NA	NA
Chr3_22982449	Chr3	22982449	3.68731e-08	0.000109998	NA	NA	NA	NA
Chr3_22982953	Chr3	22982953	7.18029e-09	6.68884e-05	NA	NA	NA	NA
Chr3_22982993	Chr3	22982993	3.68731e-08	0.000109998	NA	NA	NA	NA
Chr3_22983040	Chr3	22983040	2.53615e-08	9.64803e-05	NA	NA	NA	NA
Chr3_22983072	Chr3	22983072	1.35124e-07	0.000329589	NA	NA	NA	NA
Chr3_22983270	Chr3	22983270	7.18029e-09	6.68884e-05	NA	NA	NA	NA
Chr3_22983303	Chr3	22983303	2.62067e-07	0.000578024	NA	NA	NA	NA
Chr3_22983401	Chr3	22983401	7.94257e-08	0.000209774	NA	NA	NA	NA
Chr3_22983568	Chr3	22983568	7.18029e-09	6.68884e-05	NA	NA	NA	NA
Chr3_22984373	Chr3	22984373	7.18029e-09	6.68884e-05	NA	NA	NA	NA
Chr3_22986022	Chr3	22986022	7.18029e-09	6.68884e-05	NA	NA	NA	NA
Chr3_22986038	Chr3	22986038	7.18029e-09	6.68884e-05	NA	NA	NA	NA
Chr3_22986625	Chr3	22986625	7.18029e-09	6.68884e-05	NA	NA	NA	NA
Chr3_22986735	Chr3	22986735	2.53615e-08	9.64803e-05	NA	NA	NA	NA
Chr3_22986876	Chr3	22986876	3.68731e-08	0.000109998	NA	NA	NA	NA
Chr3_22986884	Chr3	22986884	3.68731e-08	0.000109998	NA	NA	NA	NA
Chr3_22986895	Chr3	22986895	3.68731e-08	0.000109998	NA	NA	NA	NA
Chr3_22986911	Chr3	22986911	3.68731e-08	0.000109998	NA	NA	NA	NA
Chr3_22986956	Chr3	22986956	2.53615e-08	9.64803e-05	NA	NA	NA	NA
Chr3_22987150	Chr3	22987150	2.53615e-08	9.64803e-05	NA	NA	NA	NA
Chr3_22987217	Chr3	22987217	1.39524e-08	9.33146e-05	NA	NA	NA	NA
Chr3_22987469	Chr3	22987469	3.68731e-08	0.000109998	NA	NA	NA	NA
Chr3_22987480	Chr3	22987480	2.53615e-08	9.64803e-05	NA	NA	NA	NA
Chr3_22987582	Chr3	22987582	3.68731e-08	0.000109998	NA	NA	NA	NA
Chr3_22987732	Chr3	22987732	3.68731e-08	0.000109998	NA	NA	NA	NA
Chr3_22987754	Chr3	22987754	1.7445e-09	4.82248e-05	NA	NA	NA	NA
Chr3_22988127	Chr3	22988127	3.68731e-08	0.000109998	NA	NA	NA	NA
Chr3_22988370	Chr3	22988370	7.18029e-09	6.68884e-05	NA	NA	NA	NA
Chr3_22988538	Chr3	22988538	3.68731e-08	0.000109998	NA	NA	NA	NA
Chr3_22988692	Chr3	22988692	7.18029e-09	6.68884e-05	NA	NA	NA	NA
Chr3_22988750	Chr3	22988750	2.62067e-07	0.000578024	NA	NA	NA	NA
Chr3_22989085	Chr3	22989085	3.68731e-08	0.000109998	NA	NA	NA	NA
Chr3_22989125	Chr3	22989125	3.68731e-08	0.000109998	NA	NA	NA	NA
Chr3_22989316	Chr3	22989316	3.68731e-08	0.000109998	NA	NA	NA	NA
Chr3_22989480	Chr3	22989480	3.68731e-08	0.000109998	NA	NA	NA	NA
Chr3_22989819	Chr3	22989819	3.68731e-08	0.000109998	NA	NA	NA	NA
Chr3_22989886	Chr3	22989886	2.53615e-08	9.64803e-05	NA	NA	NA	NA
Chr3_22990322	Chr3	22990322	3.68731e-08	0.000109998	NA	NA	NA	NA
Chr3_22990685	Chr3	22990685	7.18029e-09	6.68884e-05	NA	NA	NA	NA
Chr3_22990721	Chr3	22990721	3.68731e-08	0.000109998	NA	NA	NA	NA
Chr3_22990778	Chr3	22990778	2.53615e-08	9.64803e-05	NA	NA	NA	NA
Chr3_22991863	Chr3	22991863	7.18029e-09	6.68884e-05	NA	NA	NA	NA
Chr3_22991941	Chr3	22991941	3.68731e-08	0.000109998	NA	NA	NA	NA
Chr3_22992148	Chr3	22992148	7.18029e-09	6.68884e-05	NA	NA	NA	NA
Chr3_22993162	Chr3	22993162	7.18029e-09	6.68884e-05	NA	NA	NA	NA
Chr3_22993438	Chr3	22993438	3.68731e-08	0.000109998	NA	NA	NA	NA
Chr3_22994077	Chr3	22994077	3.68731e-08	0.000109998	NA	NA	NA	NA
Chr3_22994558	Chr3	22994558	1.35124e-07	0.000329589	NA	NA	NA	NA
Chr3_22995265	Chr3	22995265	7.18029e-09	6.68884e-05	NA	NA	NA	NA
Chr3_22995268	Chr3	22995268	3.68731e-08	0.000109998	NA	NA	NA	NA
Chr3_22996507	Chr3	22996507	7.94257e-08	0.000209774	NA	NA	NA	NA
Chr3_22996561	Chr3	22996561	3.68731e-08	0.000109998	NA	NA	NA	NA
Chr3_22999507	Chr3	22999507	7.94257e-08	0.000209774	NA	NA	NA	NA
Chr3_23000389	Chr3	23000389	4.60876e-08	0.000132713	NA	NA	NA	NA
Chr3_23002032	Chr3	23002032	7.94257e-08	0.000209774	NA	NA	NA	NA
Chr3_23004370	Chr3	23004370	7.18029e-09	6.68884e-05	NA	NA	NA	NA
Chr3_23005186	Chr3	23005186	2.53615e-08	9.64803e-05	NA	NA	NA	NA
Chr3_23006474	Chr3	23006474	7.18029e-09	6.68884e-05	NA	NA	NA	NA
Chr3_23006560	Chr3	23006560	4.60876e-08	0.000132713	NA	NA	NA	NA
Chr3_23006840	Chr3	23006840	1.39524e-08	9.33146e-05	NA	NA	NA	NA
Chr3_23007075	Chr3	23007075	7.18029e-09	6.68884e-05	NA	NA	NA	NA
Chr3_23007097	Chr3	23007097	4.60876e-08	0.000132713	NA	NA	NA	NA
Chr3_23007152	Chr3	23007152	3.68731e-08	0.000109998	NA	NA	NA	NA
Chr3_23007790	Chr3	23007790	1.39524e-08	9.33146e-05	NA	NA	NA	NA
Chr3_23009501	Chr3	23009501	7.18029e-09	6.68884e-05	NA	NA	NA	NA
Chr3_23011681	Chr3	23011681	7.94257e-08	0.000209774	NA	NA	NA	NA
Chr3_23014798	Chr3	23014798	7.18029e-09	6.68884e-05	NA	NA	NA	NA
Chr3_23014922	Chr3	23014922	3.68731e-08	0.000109998	NA	NA	NA	NA
Chr3_23015201	Chr3	23015201	7.18029e-09	6.68884e-05	NA	NA	NA	NA
Chr3_23015959	Chr3	23015959	1.39524e-08	9.33146e-05	NA	NA	NA	NA
Chr3_23019592	Chr3	23019592	3.68731e-08	0.000109998	NA	NA	NA	NA
Chr3_23024237	Chr3	23024237	1.35124e-07	0.000329589	NA	NA	NA	NA
Chr3_23025690	Chr3	23025690	7.18029e-09	6.68884e-05	NA	NA	NA	NA
Chr3_23026715	Chr3	23026715	9.89351e-10	4.10243e-05	8.1968e-06	0.0454469	NA	NA
Chr3_23026882	Chr3	23026882	3.78325e-07	0.000780476	NA	NA	NA	NA
Chr3_23027379	Chr3	23027379	3.68731e-08	0.000109998	NA	NA	NA	NA
Chr3_23027784	Chr3	23027784	3.68731e-08	0.000109998	NA	NA	NA	NA
Chr3_23100496	Chr3	23100496	6.70879e-06	0.00671947	NA	NA	NA	NA
Chr3_23101379	Chr3	23101379	6.70879e-06	0.00671947	NA	NA	NA	NA
Chr3_23104176	Chr3	23104176	3.11148e-06	0.00354451	NA	NA	NA	NA
Chr3_23104876	Chr3	23104876	3.11148e-06	0.00354451	NA	NA	NA	NA
Chr3_23105412	Chr3	23105412	1.44823e-06	0.00229207	NA	NA	9.62615e-06	0.0327178
Chr3_23105833	Chr3	23105833	3.11148e-06	0.00354451	NA	NA	NA	NA
Chr3_23105872	Chr3	23105872	3.11148e-06	0.00354451	NA	NA	NA	NA
Chr3_23107313	Chr3	23107313	3.80582e-06	0.00418598	NA	NA	NA	NA
Chr3_23108446	Chr3	23108446	9.18769e-06	0.00852295	NA	NA	NA	NA
Chr3_23118548	Chr3	23118548	3.11148e-06	0.00354451	NA	NA	NA	NA
Chr3_23127002	Chr3	23127002	3.11148e-06	0.00354451	NA	NA	NA	NA
Chr3_23137108	Chr3	23137108	3.11148e-06	0.00354451	NA	NA	NA	NA
Chr3_23138865	Chr3	23138865	9.18769e-06	0.00852295	NA	NA	NA	NA
Chr3_23148282	Chr3	23148282	3.11148e-06	0.00354451	NA	NA	NA	NA
Chr3_23149027	Chr3	23149027	2.46474e-06	0.00321392	NA	NA	NA	NA
Chr3_23150496	Chr3	23150496	3.11148e-06	0.00354451	NA	NA	NA	NA
Chr3_23150715	Chr3	23150715	3.11148e-06	0.00354451	NA	NA	NA	NA
Chr3_23152294	Chr3	23152294	3.11148e-06	0.00354451	NA	NA	NA	NA
Chr3_23153223	Chr3	23153223	3.11148e-06	0.00354451	NA	NA	NA	NA
Chr3_23163243	Chr3	23163243	2.80478e-07	0.000605744	4.27304e-06	0.0454469	1.34516e-06	0.0196669
Chr3_23217216	Chr3	23217216	3.11148e-06	0.00354451	NA	NA	NA	NA
Chr3_23218052	Chr3	23218052	3.11148e-06	0.00354451	NA	NA	NA	NA
Chr3_23222965	Chr3	23222965	3.11148e-06	0.00354451	NA	NA	NA	NA
Chr3_23244794	Chr3	23244794	3.11148e-06	0.00354451	NA	NA	NA	NA
Chr3_23244925	Chr3	23244925	3.11148e-06	0.00354451	NA	NA	NA	NA
Chr3_23246138	Chr3	23246138	3.11148e-06	0.00354451	NA	NA	NA	NA
Chr3_23246523	Chr3	23246523	3.11148e-06	0.00354451	NA	NA	NA	NA
Chr3_23248421	Chr3	23248421	3.11148e-06	0.00354451	NA	NA	NA	NA
Chr3_23251193	Chr3	23251193	3.11148e-06	0.00354451	NA	NA	NA	NA
Chr3_23273097	Chr3	23273097	3.11148e-06	0.00354451	NA	NA	NA	NA
Chr3_23274360	Chr3	23274360	2.46474e-06	0.00321392	NA	NA	NA	NA
Chr3_23285589	Chr3	23285589	3.11148e-06	0.00354451	NA	NA	NA	NA
Chr3_23286128	Chr3	23286128	3.11148e-06	0.00354451	NA	NA	NA	NA
Chr3_23286684	Chr3	23286684	3.11148e-06	0.00354451	NA	NA	NA	NA
Chr3_23288704	Chr3	23288704	2.58911e-06	0.00333415	NA	NA	NA	NA
Chr3_23294633	Chr3	23294633	3.11148e-06	0.00354451	NA	NA	NA	NA
Chr3_23295469	Chr3	23295469	3.11148e-06	0.00354451	NA	NA	NA	NA
Chr3_23295752	Chr3	23295752	3.11148e-06	0.00354451	NA	NA	NA	NA
Chr3_23296237	Chr3	23296237	3.11148e-06	0.00354451	NA	NA	NA	NA
Chr3_23296791	Chr3	23296791	9.18769e-06	0.00852295	NA	NA	NA	NA
Chr3_23300909	Chr3	23300909	2.58911e-06	0.00333415	NA	NA	NA	NA
Chr3_23300916	Chr3	23300916	3.11148e-06	0.00354451	NA	NA	NA	NA
Chr3_23300928	Chr3	23300928	2.58911e-06	0.00333415	NA	NA	NA	NA
Chr3_23303393	Chr3	23303393	7.29164e-06	0.00711423	NA	NA	NA	NA
Chr3_23317013	Chr3	23317013	6.85387e-07	0.00127445	NA	NA	4.67351e-06	0.0216567
Chr3_23317851	Chr3	23317851	3.11148e-06	0.00354451	NA	NA	NA	NA
Chr3_23318513	Chr3	23318513	9.18769e-06	0.00852295	NA	NA	NA	NA
Chr3_23318981	Chr3	23318981	1.16848e-06	0.00189266	NA	NA	4.98632e-06	0.0216567
Chr3_23319910	Chr3	23319910	3.11148e-06	0.00354451	NA	NA	NA	NA
Chr3_23320152	Chr3	23320152	3.41975e-07	0.000716176	9.19714e-06	0.0454469	2.41034e-06	0.0216567
Chr3_23335686	Chr3	23335686	3.11148e-06	0.00354451	NA	NA	NA	NA
Chr3_23346101	Chr3	23346101	3.11148e-06	0.00354451	NA	NA	NA	NA
Chr3_23347079	Chr3	23347079	3.11148e-06	0.00354451	NA	NA	NA	NA
Chr3_23347532	Chr3	23347532	3.11148e-06	0.00354451	NA	NA	NA	NA
Chr3_23349278	Chr3	23349278	3.11148e-06	0.00354451	NA	NA	NA	NA
Chr3_23349493	Chr3	23349493	1.16848e-06	0.00189266	NA	NA	4.98632e-06	0.0216567
Chr3_23350570	Chr3	23350570	3.11148e-06	0.00354451	NA	NA	NA	NA
Chr3_25143950	Chr3	25143950	1.49788e-07	0.000356669	7.0311e-06	0.0454469	NA	NA
Chr3_29395937	Chr3	29395937	7.56409e-06	0.00732831	NA	NA	NA	NA
Chr3_29397067	Chr3	29397067	3.2166e-06	0.00361462	NA	NA	NA	NA
Chr3_29401573	Chr3	29401573	2.38491e-06	0.00315604	NA	NA	NA	NA
Chr3_29407195	Chr3	29407195	9.36236e-06	0.0086463	NA	NA	NA	NA
Chr3_29408005	Chr3	29408005	6.69177e-06	0.00671947	NA	NA	NA	NA
Chr3_29408194	Chr3	29408194	2.48253e-06	0.00322696	NA	NA	NA	NA
Chr3_29412683	Chr3	29412683	5.32308e-07	0.00103143	NA	NA	NA	NA
Chr3_29571009	Chr3	29571009	5.28576e-06	0.005507	NA	NA	NA	NA
Chr3_29582843	Chr3	29582843	1.81444e-06	0.00270639	NA	NA	NA	NA
Chr3_29602491	Chr3	29602491	6.84722e-07	0.00127445	NA	NA	NA	NA
Chr3_29606852	Chr3	29606852	2.73391e-07	0.000596653	NA	NA	NA	NA
Chr3_29618080	Chr3	29618080	1.55095e-06	0.00240867	NA	NA	NA	NA
Chr3_29623085	Chr3	29623085	5.57473e-07	0.00107019	NA	NA	NA	NA
Chr3_29630010	Chr3	29630010	4.3201e-06	0.0046529	NA	NA	NA	NA
Chr3_34513097	Chr3	34513097	9.7797e-06	0.00894432	NA	NA	2.16647e-06	0.0216567
Chr4_7535063	Chr4	7535063	3.71695e-07	0.000770634	NA	NA	NA	NA
Chr4_13594720	Chr4	13594720	3.1768e-07	0.000668675	NA	NA	NA	NA
Chr4_24758302	Chr4	24758302	1.0086e-06	0.00170508	8.02663e-06	0.0454469	NA	NA
Chr4_24954184	Chr4	24954184	9.76817e-06	0.00894432	NA	NA	NA	NA
Chr4_25016735	Chr4	25016735	3.94764e-07	0.000810358	NA	NA	2.80192e-06	0.0216567
Chr4_25059517	Chr4	25059517	9.89796e-07	0.00169598	3.89132e-06	0.0454469	6.97345e-06	0.0265285
Chr4_25135906	Chr4	25135906	4.48826e-07	0.000899082	9.21634e-06	0.0454469	NA	NA
Chr4_25139381	Chr4	25139381	5.0986e-08	0.000145806	3.22674e-06	0.0454469	NA	NA
Chr4_25201429	Chr4	25201429	2.16924e-06	0.00295886	NA	NA	NA	NA
Chr4_25207453	Chr4	25207453	1.04841e-06	0.00174592	NA	NA	NA	NA
Chr4_25215755	Chr4	25215755	5.19855e-09	6.68884e-05	7.06541e-07	0.036512	NA	NA
Chr4_25247151	Chr4	25247151	5.90106e-10	3.49561e-05	1.39508e-07	0.013044	1.58566e-06	0.0196669
Chr4_25247606	Chr4	25247606	6.05902e-08	0.000170913	3.83654e-06	0.0454469	NA	NA
Chr4_25247707	Chr4	25247707	4.38001e-08	0.000128809	3.53425e-06	0.0454469	NA	NA
Chr4_25250997	Chr4	25250997	7.23118e-09	6.68884e-05	1.09407e-06	0.0412422	6.84175e-06	0.0262685
Chr4_25253036	Chr4	25253036	1.51107e-07	0.000356669	5.97612e-06	0.0454469	NA	NA
Chr4_25258715	Chr4	25258715	2.42218e-06	0.00317841	NA	NA	NA	NA
Chr4_25258735	Chr4	25258735	2.42218e-06	0.00317841	NA	NA	NA	NA
Chr4_25258845	Chr4	25258845	2.34128e-07	0.000524774	NA	NA	NA	NA
Chr4_25259138	Chr4	25259138	1.66381e-06	0.00256474	NA	NA	NA	NA
Chr4_25260125	Chr4	25260125	1.70311e-07	0.000394531	7.53967e-06	0.0454469	NA	NA
Chr4_25261084	Chr4	25261084	1.44612e-07	0.000350422	NA	NA	NA	NA
Chr4_25261217	Chr4	25261217	1.15584e-06	0.00188693	NA	NA	NA	NA
Chr4_25588435	Chr4	25588435	6.23651e-06	0.0063383	NA	NA	NA	NA
Chr4_25636618	Chr4	25636618	6.82903e-06	0.00680702	NA	NA	NA	NA
Chr4_25639970	Chr4	25639970	6.82903e-06	0.00680702	NA	NA	NA	NA
Chr4_25641544	Chr4	25641544	6.18718e-06	0.00630361	NA	NA	NA	NA
Chr4_25694751	Chr4	25694751	4.62736e-06	0.0049053	NA	NA	NA	NA
Chr4_34733163	Chr4	34733163	3.20237e-06	0.00361462	NA	NA	NA	NA
Chr4_35171937	Chr4	35171937	1.48459e-08	9.34734e-05	NA	NA	NA	NA
Chr4_35175363	Chr4	35175363	1.48459e-08	9.34734e-05	NA	NA	NA	NA
Chr4_35176816	Chr4	35176816	4.76054e-07	0.000934558	NA	NA	NA	NA
Chr4_35177448	Chr4	35177448	2.64388e-09	6.68884e-05	3.40991e-06	0.0454469	NA	NA
Chr4_35184493	Chr4	35184493	1.30242e-06	0.00207716	NA	NA	NA	NA
Chr4_35185666	Chr4	35185666	5.49908e-07	0.00106058	NA	NA	NA	NA
Chr4_35186263	Chr4	35186263	3.26525e-09	6.68884e-05	2.34246e-06	0.0454469	NA	NA
Chr5_10851625	Chr5	10851625	6.50153e-06	0.00657541	NA	NA	NA	NA
Chr5_10858126	Chr5	10858126	7.57745e-07	0.00134852	NA	NA	NA	NA
Chr5_10859126	Chr5	10859126	1.88554e-06	0.00278148	NA	NA	NA	NA
Chr5_10859538	Chr5	10859538	3.78628e-06	0.00417558	NA	NA	NA	NA
Chr5_10931880	Chr5	10931880	3.95816e-06	0.00434202	NA	NA	NA	NA
Chr5_10932691	Chr5	10932691	8.01616e-06	0.00766985	NA	NA	NA	NA
Chr5_10933097	Chr5	10933097	1.61261e-06	0.00249508	NA	NA	NA	NA
Chr5_10960582	Chr5	10960582	7.3635e-06	0.00716746	NA	NA	NA	NA
Chr5_10994767	Chr5	10994767	4.39477e-06	0.00470886	NA	NA	NA	NA
Chr5_11028530	Chr5	11028530	4.66201e-06	0.00491895	NA	NA	NA	NA
Chr5_11037861	Chr5	11037861	2.00939e-06	0.00278148	NA	NA	NA	NA
Chr5_11039847	Chr5	11039847	4.37868e-06	0.00470378	NA	NA	NA	NA
Chr5_11041441	Chr5	11041441	9.65046e-08	0.000251676	5.38841e-06	0.0454469	NA	NA
Chr5_11042269	Chr5	11042269	1.08994e-06	0.00179346	NA	NA	NA	NA
Chr5_11259358	Chr5	11259358	6.95702e-06	0.00691796	NA	NA	NA	NA
Chr5_11762889	Chr5	11762889	9.40726e-06	0.00866846	NA	NA	NA	NA
Chr5_17030961	Chr5	17030961	8.61257e-06	0.00811654	NA	NA	NA	NA
Chr5_24229104	Chr5	24229104	5.01714e-06	0.00524031	NA	NA	4.65617e-06	0.0216567
Chr5_26981247	Chr5	26981247	1.76794e-07	0.000407273	3.22254e-06	0.0454469	NA	NA
Chr6_13898183	Chr6	13898183	8.03063e-06	0.00766985	NA	NA	NA	NA
Chr6_15132221	Chr6	15132221	1.34641e-07	0.000329589	NA	NA	NA	NA
Chr6_15132378	Chr6	15132378	1.34641e-07	0.000329589	NA	NA	NA	NA
Chr6_15132965	Chr6	15132965	1.20121e-09	4.15078e-05	8.8053e-07	0.036512	3.44955e-07	0.011003
Chr6_20574401	Chr6	20574401	6.4121e-06	0.00650082	NA	NA	NA	NA
Chr6_22637822	Chr6	22637822	4.18578e-06	0.00456352	NA	NA	NA	NA
Chr6_22639465	Chr6	22639465	1.01834e-06	0.00170508	NA	NA	NA	NA
Chr6_22642892	Chr6	22642892	8.80598e-06	0.00824262	NA	NA	NA	NA
Chr6_26704306	Chr6	26704306	1.49656e-06	0.00234174	NA	NA	NA	NA
Chr7_15536846	Chr7	15536846	NA	NA	NA	NA	8.47746e-06	0.030146
Chr7_21477023	Chr7	21477023	4.23613e-06	0.00457435	NA	NA	8.92403e-06	0.0308369
Chr7_22202795	Chr7	22202795	4.51134e-06	0.00482131	NA	NA	NA	NA
Chr8_12679595	Chr8	12679595	4.87563e-06	0.00511829	NA	NA	9.03494e-06	0.0309621
Chr8_24409743	Chr8	24409743	3.49716e-07	0.000728708	NA	NA	NA	NA

## Sheet: EarlySowing
SNP	Chr	Pos	pv EMMA	qv EMMA	pv LFMM	qv LFMM	pv MLM	qv MLM
Chr1_3709804	Chr1	3709804	NS	NA	9.78702e-06	0.00624196	NS	NA
Chr1_4173878	Chr1	4173878	NS	NA	4.43723e-06	0.00335291	NS	NA
Chr1_4173918	Chr1	4173918	NS	NA	4.43723e-06	0.00335291	NS	NA
Chr1_4174006	Chr1	4174006	NS	NA	6.63805e-06	0.00452021	NS	NA
Chr1_4174193	Chr1	4174193	NS	NA	4.43723e-06	0.00335291	NS	NA
Chr1_4174288	Chr1	4174288	NS	NA	6.63805e-06	0.00452021	NS	NA
Chr1_4174701	Chr1	4174701	NS	NA	4.43723e-06	0.00335291	NS	NA
Chr1_4175235	Chr1	4175235	NS	NA	4.43723e-06	0.00335291	NS	NA
Chr1_4178759	Chr1	4178759	NS	NA	6.63805e-06	0.00452021	NS	NA
Chr1_4179244	Chr1	4179244	NS	NA	6.63805e-06	0.00452021	NS	NA
Chr1_4179546	Chr1	4179546	NS	NA	4.43723e-06	0.00335291	NS	NA
Chr1_4218990	Chr1	4218990	NS	NA	8.35017e-06	0.00551095	NS	NA
Chr1_4226453	Chr1	4226453	NS	NA	2.27166e-06	0.00260348	NS	NA
Chr1_4226925	Chr1	4226925	NS	NA	3.96974e-06	0.00322647	NS	NA
Chr1_4227169	Chr1	4227169	NS	NA	1.39644e-06	0.00260348	NS	NA
Chr1_4227459	Chr1	4227459	NS	NA	1.39644e-06	0.00260348	NS	NA
Chr1_4229020	Chr1	4229020	NS	NA	2.28683e-06	0.00260348	NS	NA
Chr1_4229273	Chr1	4229273	NS	NA	1.39644e-06	0.00260348	NS	NA
Chr1_4229548	Chr1	4229548	NS	NA	2.28683e-06	0.00260348	NS	NA
Chr1_4230252	Chr1	4230252	NS	NA	2.54663e-06	0.00260348	NS	NA
Chr1_4230341	Chr1	4230341	NS	NA	1.39644e-06	0.00260348	NS	NA
Chr1_4230566	Chr1	4230566	NS	NA	6.65393e-06	0.00452021	NS	NA
Chr1_4230815	Chr1	4230815	NS	NA	2.27166e-06	0.00260348	NS	NA
Chr1_4230835	Chr1	4230835	NS	NA	4.18482e-06	0.00322647	NS	NA
Chr1_4231187	Chr1	4231187	NS	NA	1.39644e-06	0.00260348	NS	NA
Chr1_4232233	Chr1	4232233	NS	NA	1.39644e-06	0.00260348	NS	NA
Chr1_4232505	Chr1	4232505	NS	NA	3.79896e-06	0.00322647	NS	NA
Chr1_4233374	Chr1	4233374	NS	NA	1.39644e-06	0.00260348	NS	NA
Chr1_4233505	Chr1	4233505	NS	NA	4.18482e-06	0.00322647	NS	NA
Chr1_4234289	Chr1	4234289	NS	NA	2.54663e-06	0.00260348	NS	NA
Chr1_4236647	Chr1	4236647	NS	NA	3.79896e-06	0.00322647	NS	NA
Chr1_4238163	Chr1	4238163	NS	NA	4.18482e-06	0.00322647	NS	NA
Chr1_4239269	Chr1	4239269	NS	NA	1.39644e-06	0.00260348	NS	NA
Chr1_4240347	Chr1	4240347	NS	NA	4.18482e-06	0.00322647	NS	NA
Chr1_4240575	Chr1	4240575	NS	NA	2.28683e-06	0.00260348	NS	NA
Chr1_4244178	Chr1	4244178	NS	NA	2.28683e-06	0.00260348	NS	NA
Chr1_4244557	Chr1	4244557	NS	NA	2.54663e-06	0.00260348	NS	NA
Chr1_4244908	Chr1	4244908	NS	NA	3.79896e-06	0.00322647	NS	NA
Chr1_4245113	Chr1	4245113	NS	NA	3.79896e-06	0.00322647	NS	NA
Chr1_4246761	Chr1	4246761	NS	NA	6.65393e-06	0.00452021	NS	NA
Chr1_4248215	Chr1	4248215	NS	NA	1.39644e-06	0.00260348	NS	NA
Chr1_4249866	Chr1	4249866	NS	NA	2.28683e-06	0.00260348	NS	NA
Chr1_4250040	Chr1	4250040	NS	NA	3.96974e-06	0.00322647	NS	NA
Chr1_4250159	Chr1	4250159	NS	NA	1.39644e-06	0.00260348	NS	NA
Chr1_4250179	Chr1	4250179	NS	NA	2.28683e-06	0.00260348	NS	NA
Chr1_4250221	Chr1	4250221	NS	NA	1.39644e-06	0.00260348	NS	NA
Chr1_4250269	Chr1	4250269	NS	NA	1.39644e-06	0.00260348	NS	NA
Chr1_4250585	Chr1	4250585	NS	NA	2.54663e-06	0.00260348	NS	NA
Chr1_4250608	Chr1	4250608	NS	NA	1.39644e-06	0.00260348	NS	NA
Chr1_4250680	Chr1	4250680	NS	NA	3.79896e-06	0.00322647	NS	NA
Chr1_4250807	Chr1	4250807	NS	NA	2.28683e-06	0.00260348	NS	NA
Chr1_4250852	Chr1	4250852	NS	NA	2.28683e-06	0.00260348	NS	NA
Chr1_4250999	Chr1	4250999	NS	NA	1.39644e-06	0.00260348	NS	NA
Chr1_4251044	Chr1	4251044	NS	NA	4.18482e-06	0.00322647	NS	NA
Chr1_4251139	Chr1	4251139	NS	NA	2.28683e-06	0.00260348	NS	NA
Chr1_4251158	Chr1	4251158	NS	NA	2.28683e-06	0.00260348	NS	NA
Chr1_4251338	Chr1	4251338	NS	NA	4.18482e-06	0.00322647	NS	NA
Chr1_4251706	Chr1	4251706	NS	NA	6.65393e-06	0.00452021	NS	NA
Chr1_4251820	Chr1	4251820	NS	NA	4.18482e-06	0.00322647	NS	NA
Chr1_4252212	Chr1	4252212	NS	NA	2.28683e-06	0.00260348	NS	NA
Chr1_4252460	Chr1	4252460	NS	NA	1.39644e-06	0.00260348	NS	NA
Chr1_4252553	Chr1	4252553	NS	NA	2.28683e-06	0.00260348	NS	NA
Chr1_4252703	Chr1	4252703	NS	NA	4.18482e-06	0.00322647	NS	NA
Chr1_4252858	Chr1	4252858	NS	NA	1.39644e-06	0.00260348	NS	NA
Chr1_4253030	Chr1	4253030	NS	NA	4.18482e-06	0.00322647	NS	NA
Chr1_4253041	Chr1	4253041	NS	NA	2.54663e-06	0.00260348	NS	NA
Chr1_4253259	Chr1	4253259	NS	NA	2.28683e-06	0.00260348	NS	NA
Chr1_4253271	Chr1	4253271	NS	NA	2.28683e-06	0.00260348	NS	NA
Chr1_4253282	Chr1	4253282	NS	NA	2.54663e-06	0.00260348	NS	NA
Chr1_4253378	Chr1	4253378	NS	NA	2.54663e-06	0.00260348	NS	NA
Chr1_4253653	Chr1	4253653	NS	NA	2.28683e-06	0.00260348	NS	NA
Chr1_4253775	Chr1	4253775	NS	NA	2.28683e-06	0.00260348	NS	NA
Chr1_4253957	Chr1	4253957	NS	NA	2.28683e-06	0.00260348	NS	NA
Chr1_4254261	Chr1	4254261	NS	NA	1.39644e-06	0.00260348	NS	NA
Chr1_4254351	Chr1	4254351	NS	NA	2.28683e-06	0.00260348	NS	NA
Chr1_4254663	Chr1	4254663	NS	NA	2.54663e-06	0.00260348	NS	NA
Chr1_4255326	Chr1	4255326	NS	NA	2.54663e-06	0.00260348	NS	NA
Chr1_4255644	Chr1	4255644	NS	NA	2.54663e-06	0.00260348	NS	NA
Chr1_4255857	Chr1	4255857	NS	NA	2.28683e-06	0.00260348	NS	NA
Chr1_4255874	Chr1	4255874	NS	NA	4.18482e-06	0.00322647	NS	NA
Chr1_4256021	Chr1	4256021	NS	NA	2.28683e-06	0.00260348	NS	NA
Chr1_4257403	Chr1	4257403	NS	NA	2.28683e-06	0.00260348	NS	NA
Chr1_4257413	Chr1	4257413	NS	NA	2.28683e-06	0.00260348	NS	NA
Chr1_4257425	Chr1	4257425	NS	NA	4.18482e-06	0.00322647	NS	NA
Chr1_4257729	Chr1	4257729	NS	NA	2.28683e-06	0.00260348	NS	NA
Chr1_4257804	Chr1	4257804	NS	NA	1.39644e-06	0.00260348	NS	NA
Chr1_4258911	Chr1	4258911	NS	NA	4.18482e-06	0.00322647	NS	NA
Chr1_4258921	Chr1	4258921	NS	NA	1.39644e-06	0.00260348	NS	NA
Chr1_4259575	Chr1	4259575	NS	NA	2.54663e-06	0.00260348	NS	NA
Chr1_4259588	Chr1	4259588	NS	NA	1.39644e-06	0.00260348	NS	NA
Chr1_4259589	Chr1	4259589	NS	NA	1.39644e-06	0.00260348	NS	NA
Chr1_4259783	Chr1	4259783	NS	NA	2.28683e-06	0.00260348	NS	NA
Chr1_4259955	Chr1	4259955	NS	NA	1.39644e-06	0.00260348	NS	NA
Chr1_4259975	Chr1	4259975	NS	NA	1.39644e-06	0.00260348	NS	NA
Chr1_4260006	Chr1	4260006	NS	NA	2.28683e-06	0.00260348	NS	NA
Chr1_4260011	Chr1	4260011	NS	NA	2.28683e-06	0.00260348	NS	NA
Chr1_4260993	Chr1	4260993	NS	NA	2.27166e-06	0.00260348	NS	NA
Chr1_4261153	Chr1	4261153	NS	NA	3.96974e-06	0.00322647	NS	NA
Chr1_4261186	Chr1	4261186	NS	NA	2.54663e-06	0.00260348	NS	NA
Chr1_4261254	Chr1	4261254	NS	NA	2.28683e-06	0.00260348	NS	NA
Chr1_4261284	Chr1	4261284	NS	NA	2.54663e-06	0.00260348	NS	NA
Chr1_4261311	Chr1	4261311	NS	NA	2.28683e-06	0.00260348	NS	NA
Chr1_4261496	Chr1	4261496	NS	NA	4.18482e-06	0.00322647	NS	NA
Chr1_4261532	Chr1	4261532	NS	NA	2.28683e-06	0.00260348	NS	NA
Chr1_4261540	Chr1	4261540	NS	NA	2.28683e-06	0.00260348	NS	NA
Chr1_4261557	Chr1	4261557	NS	NA	2.28683e-06	0.00260348	NS	NA
Chr1_4261657	Chr1	4261657	NS	NA	2.54663e-06	0.00260348	NS	NA
Chr1_4261804	Chr1	4261804	NS	NA	2.54663e-06	0.00260348	NS	NA
Chr1_4261838	Chr1	4261838	NS	NA	4.18482e-06	0.00322647	NS	NA
Chr1_4262038	Chr1	4262038	NS	NA	2.54663e-06	0.00260348	NS	NA
Chr1_4262187	Chr1	4262187	NS	NA	2.28683e-06	0.00260348	NS	NA
Chr1_4262230	Chr1	4262230	NS	NA	2.54663e-06	0.00260348	NS	NA
Chr1_4262245	Chr1	4262245	NS	NA	2.54663e-06	0.00260348	NS	NA
Chr1_4262395	Chr1	4262395	NS	NA	2.28683e-06	0.00260348	NS	NA
Chr1_4262862	Chr1	4262862	NS	NA	3.79896e-06	0.00322647	NS	NA
Chr1_4262955	Chr1	4262955	NS	NA	2.28683e-06	0.00260348	NS	NA
Chr1_4263035	Chr1	4263035	NS	NA	2.54663e-06	0.00260348	NS	NA
Chr1_4263075	Chr1	4263075	NS	NA	2.28683e-06	0.00260348	NS	NA
Chr1_4263124	Chr1	4263124	NS	NA	4.18482e-06	0.00322647	NS	NA
Chr1_4263450	Chr1	4263450	NS	NA	2.54663e-06	0.00260348	NS	NA
Chr1_4263868	Chr1	4263868	NS	NA	2.28683e-06	0.00260348	NS	NA
Chr1_4264767	Chr1	4264767	NS	NA	2.28683e-06	0.00260348	NS	NA
Chr1_4268085	Chr1	4268085	NS	NA	1.39644e-06	0.00260348	NS	NA
Chr1_4270606	Chr1	4270606	NS	NA	2.54663e-06	0.00260348	NS	NA
Chr1_4271291	Chr1	4271291	NS	NA	1.39644e-06	0.00260348	NS	NA
Chr1_4271479	Chr1	4271479	NS	NA	1.39644e-06	0.00260348	NS	NA
Chr1_4273055	Chr1	4273055	NS	NA	3.25286e-06	0.00298853	NS	NA
Chr1_4273402	Chr1	4273402	NS	NA	3.03025e-06	0.00282761	NS	NA
Chr1_4275718	Chr1	4275718	NS	NA	2.28683e-06	0.00260348	NS	NA
Chr1_4275748	Chr1	4275748	NS	NA	2.28683e-06	0.00260348	NS	NA
Chr1_4276199	Chr1	4276199	NS	NA	2.28683e-06	0.00260348	NS	NA
Chr1_4276253	Chr1	4276253	NS	NA	2.28683e-06	0.00260348	NS	NA
Chr1_4276428	Chr1	4276428	NS	NA	2.28683e-06	0.00260348	NS	NA
Chr1_4276547	Chr1	4276547	NS	NA	2.54663e-06	0.00260348	NS	NA
Chr1_4276765	Chr1	4276765	NS	NA	2.28683e-06	0.00260348	NS	NA
Chr1_4276771	Chr1	4276771	NS	NA	1.39644e-06	0.00260348	NS	NA
Chr1_4276944	Chr1	4276944	NS	NA	2.28683e-06	0.00260348	NS	NA
Chr1_4276956	Chr1	4276956	NS	NA	2.28683e-06	0.00260348	NS	NA
Chr1_4276957	Chr1	4276957	NS	NA	1.39644e-06	0.00260348	NS	NA
Chr1_4277197	Chr1	4277197	NS	NA	2.28683e-06	0.00260348	NS	NA
Chr1_4278886	Chr1	4278886	NS	NA	2.28683e-06	0.00260348	NS	NA
Chr1_4278905	Chr1	4278905	NS	NA	2.54663e-06	0.00260348	NS	NA
Chr1_4279275	Chr1	4279275	NS	NA	2.28683e-06	0.00260348	NS	NA
Chr1_4280060	Chr1	4280060	NS	NA	2.28683e-06	0.00260348	NS	NA
Chr1_4280084	Chr1	4280084	NS	NA	4.74607e-06	0.0035162	NS	NA
Chr1_4280089	Chr1	4280089	NS	NA	8.56011e-06	0.00563169	NS	NA
Chr1_4280433	Chr1	4280433	NS	NA	1.53357e-06	0.00260348	NS	NA
Chr1_4280461	Chr1	4280461	NS	NA	8.92768e-06	0.00574662	NS	NA
Chr1_4280777	Chr1	4280777	NS	NA	5.41662e-06	0.00385549	NS	NA
Chr1_4280896	Chr1	4280896	NS	NA	2.54663e-06	0.00260348	NS	NA
Chr1_4281060	Chr1	4281060	NS	NA	5.41662e-06	0.00385549	NS	NA
Chr1_4281156	Chr1	4281156	NS	NA	1.39644e-06	0.00260348	NS	NA
Chr1_4281205	Chr1	4281205	NS	NA	2.28683e-06	0.00260348	NS	NA
Chr1_4281436	Chr1	4281436	NS	NA	1.3997e-06	0.00260348	NS	NA
Chr1_4283273	Chr1	4283273	NS	NA	1.39644e-06	0.00260348	NS	NA
Chr1_4283396	Chr1	4283396	NS	NA	2.28683e-06	0.00260348	NS	NA
Chr1_4283471	Chr1	4283471	NS	NA	2.28683e-06	0.00260348	NS	NA
Chr1_4283477	Chr1	4283477	NS	NA	4.18482e-06	0.00322647	NS	NA
Chr1_4283569	Chr1	4283569	NS	NA	4.18482e-06	0.00322647	NS	NA
Chr1_4283644	Chr1	4283644	NS	NA	1.39644e-06	0.00260348	NS	NA
Chr1_4283711	Chr1	4283711	NS	NA	2.28683e-06	0.00260348	NS	NA
Chr1_4283873	Chr1	4283873	NS	NA	2.54663e-06	0.00260348	NS	NA
Chr1_4283921	Chr1	4283921	NS	NA	1.39644e-06	0.00260348	NS	NA
Chr1_4284064	Chr1	4284064	NS	NA	1.39644e-06	0.00260348	NS	NA
Chr1_4284405	Chr1	4284405	NS	NA	1.39644e-06	0.00260348	NS	NA
Chr1_4284428	Chr1	4284428	NS	NA	2.28683e-06	0.00260348	NS	NA
Chr1_4284666	Chr1	4284666	NS	NA	4.18482e-06	0.00322647	NS	NA
Chr1_4284680	Chr1	4284680	NS	NA	4.18482e-06	0.00322647	NS	NA
Chr1_4284741	Chr1	4284741	NS	NA	1.39644e-06	0.00260348	NS	NA
Chr1_4284990	Chr1	4284990	NS	NA	2.28683e-06	0.00260348	NS	NA
Chr1_4285325	Chr1	4285325	NS	NA	2.28683e-06	0.00260348	NS	NA
Chr1_4285378	Chr1	4285378	NS	NA	4.18482e-06	0.00322647	NS	NA
Chr1_4285448	Chr1	4285448	NS	NA	1.39644e-06	0.00260348	NS	NA
Chr1_4285986	Chr1	4285986	NS	NA	2.54663e-06	0.00260348	NS	NA
Chr1_4286474	Chr1	4286474	NS	NA	1.39644e-06	0.00260348	NS	NA
Chr1_4286606	Chr1	4286606	NS	NA	2.54663e-06	0.00260348	NS	NA
Chr1_4286845	Chr1	4286845	NS	NA	4.18482e-06	0.00322647	NS	NA
Chr1_4286866	Chr1	4286866	NS	NA	4.18482e-06	0.00322647	NS	NA
Chr1_4286912	Chr1	4286912	NS	NA	2.28683e-06	0.00260348	NS	NA
Chr1_4287041	Chr1	4287041	NS	NA	1.39644e-06	0.00260348	NS	NA
Chr1_4287079	Chr1	4287079	NS	NA	2.54663e-06	0.00260348	NS	NA
Chr1_4287206	Chr1	4287206	NS	NA	2.54663e-06	0.00260348	NS	NA
Chr1_4287230	Chr1	4287230	NS	NA	1.39644e-06	0.00260348	NS	NA
Chr1_4287263	Chr1	4287263	NS	NA	4.18482e-06	0.00322647	NS	NA
Chr1_4287485	Chr1	4287485	NS	NA	2.54663e-06	0.00260348	NS	NA
Chr1_4287589	Chr1	4287589	NS	NA	1.39644e-06	0.00260348	NS	NA
Chr1_4287755	Chr1	4287755	NS	NA	1.39644e-06	0.00260348	NS	NA
Chr1_4287793	Chr1	4287793	NS	NA	4.18482e-06	0.00322647	NS	NA
Chr1_4288245	Chr1	4288245	NS	NA	1.39644e-06	0.00260348	NS	NA
Chr1_4288293	Chr1	4288293	NS	NA	2.54663e-06	0.00260348	NS	NA
Chr1_4288342	Chr1	4288342	NS	NA	3.36195e-06	0.00301872	NS	NA
Chr1_4288372	Chr1	4288372	NS	NA	2.01584e-06	0.00260348	NS	NA
Chr1_4288438	Chr1	4288438	4.6217e-06	0.0342636	2.86073e-06	0.00277431	NS	NA
Chr1_4288471	Chr1	4288471	NS	NA	1.15833e-06	0.00260348	NS	NA
Chr1_4288819	Chr1	4288819	NS	NA	4.18482e-06	0.00322647	NS	NA
Chr1_4288889	Chr1	4288889	NS	NA	2.37089e-06	0.00260348	NS	NA
Chr1_4288937	Chr1	4288937	4.29602e-06	0.0342636	1.82054e-06	0.00260348	NS	NA
Chr1_4289111	Chr1	4289111	NS	NA	2.54663e-06	0.00260348	NS	NA
Chr1_4289166	Chr1	4289166	NS	NA	1.39644e-06	0.00260348	NS	NA
Chr1_4289193	Chr1	4289193	NS	NA	1.39644e-06	0.00260348	NS	NA
Chr1_4289209	Chr1	4289209	NS	NA	4.18482e-06	0.00322647	NS	NA
Chr1_4289458	Chr1	4289458	NS	NA	2.28683e-06	0.00260348	NS	NA
Chr1_4289665	Chr1	4289665	NS	NA	2.28683e-06	0.00260348	NS	NA
Chr1_4289845	Chr1	4289845	NS	NA	1.39644e-06	0.00260348	NS	NA
Chr1_4290063	Chr1	4290063	NS	NA	3.25286e-06	0.00298853	NS	NA
Chr1_4290272	Chr1	4290272	NS	NA	2.28683e-06	0.00260348	NS	NA
Chr1_4290404	Chr1	4290404	NS	NA	2.54663e-06	0.00260348	NS	NA
Chr1_4290409	Chr1	4290409	NS	NA	2.28683e-06	0.00260348	NS	NA
Chr1_4290567	Chr1	4290567	NS	NA	2.28683e-06	0.00260348	NS	NA
Chr1_4290602	Chr1	4290602	5.22212e-06	0.0342636	1.5341e-06	0.00260348	NS	NA
Chr1_4290613	Chr1	4290613	NS	NA	4.18482e-06	0.00322647	NS	NA
Chr1_4290664	Chr1	4290664	NS	NA	2.28683e-06	0.00260348	NS	NA
Chr1_4290671	Chr1	4290671	NS	NA	2.28683e-06	0.00260348	NS	NA
Chr1_4290700	Chr1	4290700	NS	NA	2.28683e-06	0.00260348	NS	NA
Chr1_4290740	Chr1	4290740	NS	NA	1.39644e-06	0.00260348	NS	NA
Chr1_4291059	Chr1	4291059	NS	NA	2.54663e-06	0.00260348	NS	NA
Chr1_4291070	Chr1	4291070	NS	NA	2.54663e-06	0.00260348	NS	NA
Chr1_4291083	Chr1	4291083	NS	NA	2.28683e-06	0.00260348	NS	NA
Chr1_4291131	Chr1	4291131	NS	NA	2.28683e-06	0.00260348	NS	NA
Chr1_4291184	Chr1	4291184	NS	NA	1.39644e-06	0.00260348	NS	NA
Chr1_4291200	Chr1	4291200	NS	NA	2.28683e-06	0.00260348	NS	NA
Chr1_4291236	Chr1	4291236	NS	NA	4.18482e-06	0.00322647	NS	NA
Chr1_4291244	Chr1	4291244	NS	NA	2.54663e-06	0.00260348	NS	NA
Chr1_4291275	Chr1	4291275	NS	NA	4.18482e-06	0.00322647	NS	NA
Chr1_4291287	Chr1	4291287	NS	NA	2.28683e-06	0.00260348	NS	NA
Chr1_4291327	Chr1	4291327	NS	NA	1.39644e-06	0.00260348	NS	NA
Chr1_4291425	Chr1	4291425	NS	NA	4.18482e-06	0.00322647	NS	NA
Chr1_4291450	Chr1	4291450	NS	NA	2.54663e-06	0.00260348	NS	NA
Chr1_4291545	Chr1	4291545	NS	NA	4.18482e-06	0.00322647	NS	NA
Chr1_4291638	Chr1	4291638	NS	NA	2.28683e-06	0.00260348	NS	NA
Chr1_4291746	Chr1	4291746	NS	NA	4.18482e-06	0.00322647	NS	NA
Chr1_4291752	Chr1	4291752	NS	NA	2.54663e-06	0.00260348	NS	NA
Chr1_4291758	Chr1	4291758	NS	NA	2.54663e-06	0.00260348	NS	NA
Chr1_4292057	Chr1	4292057	NS	NA	2.28683e-06	0.00260348	NS	NA
Chr1_4292126	Chr1	4292126	NS	NA	2.28683e-06	0.00260348	NS	NA
Chr1_4292139	Chr1	4292139	NS	NA	2.28683e-06	0.00260348	NS	NA
Chr1_4292174	Chr1	4292174	NS	NA	4.18482e-06	0.00322647	NS	NA
Chr1_4292230	Chr1	4292230	NS	NA	2.28683e-06	0.00260348	NS	NA
Chr1_4292233	Chr1	4292233	NS	NA	2.28683e-06	0.00260348	NS	NA
Chr1_4292315	Chr1	4292315	NS	NA	1.39644e-06	0.00260348	NS	NA
Chr1_4292322	Chr1	4292322	NS	NA	2.28683e-06	0.00260348	NS	NA
Chr1_4292406	Chr1	4292406	NS	NA	2.28683e-06	0.00260348	NS	NA
Chr1_4293355	Chr1	4293355	NS	NA	4.18482e-06	0.00322647	NS	NA
Chr1_4293371	Chr1	4293371	NS	NA	1.39644e-06	0.00260348	NS	NA
Chr1_4293401	Chr1	4293401	NS	NA	4.18482e-06	0.00322647	NS	NA
Chr1_4293425	Chr1	4293425	NS	NA	2.54663e-06	0.00260348	NS	NA
Chr1_4293435	Chr1	4293435	NS	NA	4.68295e-06	0.00348335	NS	NA
Chr1_4293607	Chr1	4293607	6.96412e-06	0.0342636	2.63324e-06	0.00264755	NS	NA
Chr1_4293664	Chr1	4293664	NS	NA	4.6652e-06	0.00348103	NS	NA
Chr1_4293751	Chr1	4293751	NS	NA	2.28683e-06	0.00260348	NS	NA
Chr1_4293791	Chr1	4293791	NS	NA	2.28683e-06	0.00260348	NS	NA
Chr1_4294137	Chr1	4294137	NS	NA	2.54663e-06	0.00260348	NS	NA
Chr1_4294226	Chr1	4294226	NS	NA	1.39644e-06	0.00260348	NS	NA
Chr1_4294227	Chr1	4294227	NS	NA	1.39644e-06	0.00260348	NS	NA
Chr1_4294255	Chr1	4294255	NS	NA	2.28683e-06	0.00260348	NS	NA
Chr1_4294478	Chr1	4294478	NS	NA	1.39644e-06	0.00260348	NS	NA
Chr1_4295088	Chr1	4295088	NS	NA	3.49249e-06	0.00309946	NS	NA
Chr1_4295307	Chr1	4295307	NS	NA	4.50659e-06	0.00339748	NS	NA
Chr1_4295608	Chr1	4295608	NS	NA	2.28683e-06	0.00260348	NS	NA
Chr1_4295790	Chr1	4295790	NS	NA	2.04141e-06	0.00260348	NS	NA
Chr1_4295792	Chr1	4295792	NS	NA	1.39644e-06	0.00260348	NS	NA
Chr1_4295801	Chr1	4295801	NS	NA	1.39644e-06	0.00260348	NS	NA
Chr1_4295810	Chr1	4295810	NS	NA	1.39644e-06	0.00260348	NS	NA
Chr1_4296206	Chr1	4296206	NS	NA	4.18482e-06	0.00322647	NS	NA
Chr1_4296226	Chr1	4296226	NS	NA	4.18482e-06	0.00322647	NS	NA
Chr1_4296280	Chr1	4296280	NS	NA	3.03025e-06	0.00282761	NS	NA
Chr1_4296399	Chr1	4296399	NS	NA	2.28683e-06	0.00260348	NS	NA
Chr1_4296412	Chr1	4296412	NS	NA	2.54663e-06	0.00260348	NS	NA
Chr1_4296426	Chr1	4296426	NS	NA	4.18482e-06	0.00322647	NS	NA
Chr1_4296465	Chr1	4296465	NS	NA	4.18482e-06	0.00322647	NS	NA
Chr1_4296501	Chr1	4296501	NS	NA	2.28683e-06	0.00260348	NS	NA
Chr1_4296529	Chr1	4296529	6.07853e-06	0.0342636	1.06008e-06	0.00260348	NS	NA
Chr1_4296542	Chr1	4296542	NS	NA	2.54663e-06	0.00260348	NS	NA
Chr1_4296562	Chr1	4296562	NS	NA	1.39644e-06	0.00260348	NS	NA
Chr1_4296666	Chr1	4296666	NS	NA	1.39644e-06	0.00260348	NS	NA
Chr1_4296782	Chr1	4296782	NS	NA	2.28683e-06	0.00260348	NS	NA
Chr1_4296838	Chr1	4296838	NS	NA	1.39644e-06	0.00260348	NS	NA
Chr1_4296875	Chr1	4296875	NS	NA	2.28683e-06	0.00260348	NS	NA
Chr1_4297237	Chr1	4297237	NS	NA	2.28683e-06	0.00260348	NS	NA
Chr1_4297261	Chr1	4297261	NS	NA	5.33416e-06	0.0038098	NS	NA
Chr1_4297336	Chr1	4297336	NS	NA	2.28683e-06	0.00260348	NS	NA
Chr1_4297504	Chr1	4297504	NS	NA	1.39644e-06	0.00260348	NS	NA
Chr1_4297533	Chr1	4297533	NS	NA	1.82451e-06	0.00260348	NS	NA
Chr1_4297856	Chr1	4297856	NS	NA	1.39644e-06	0.00260348	NS	NA
Chr1_4297926	Chr1	4297926	NS	NA	2.28683e-06	0.00260348	NS	NA
Chr1_4297995	Chr1	4297995	NS	NA	4.18482e-06	0.00322647	NS	NA
Chr1_4301791	Chr1	4301791	NS	NA	6.5037e-06	0.0044828	NS	NA
Chr1_4302661	Chr1	4302661	NS	NA	4.18482e-06	0.00322647	NS	NA
Chr1_4304355	Chr1	4304355	NS	NA	2.54663e-06	0.00260348	NS	NA
Chr1_4306293	Chr1	4306293	NS	NA	2.28683e-06	0.00260348	NS	NA
Chr1_4306971	Chr1	4306971	NS	NA	2.28683e-06	0.00260348	NS	NA
Chr1_4322501	Chr1	4322501	NS	NA	3.03025e-06	0.00282761	NS	NA
Chr1_4324022	Chr1	4324022	NS	NA	4.18482e-06	0.00322647	NS	NA
Chr1_4324201	Chr1	4324201	NS	NA	2.28683e-06	0.00260348	NS	NA
Chr1_4327530	Chr1	4327530	NS	NA	1.39644e-06	0.00260348	NS	NA
Chr1_4336344	Chr1	4336344	NS	NA	2.54663e-06	0.00260348	NS	NA
Chr1_4340076	Chr1	4340076	NS	NA	1.39644e-06	0.00260348	NS	NA
Chr1_4340163	Chr1	4340163	NS	NA	2.28683e-06	0.00260348	NS	NA
Chr1_4340816	Chr1	4340816	NS	NA	4.18482e-06	0.00322647	NS	NA
Chr1_4341228	Chr1	4341228	NS	NA	2.54663e-06	0.00260348	NS	NA
Chr1_4341549	Chr1	4341549	NS	NA	1.39644e-06	0.00260348	NS	NA
Chr1_4342095	Chr1	4342095	NS	NA	4.18482e-06	0.00322647	NS	NA
Chr1_4342772	Chr1	4342772	NS	NA	2.28683e-06	0.00260348	NS	NA
Chr1_4343221	Chr1	4343221	NS	NA	1.39644e-06	0.00260348	NS	NA
Chr1_4343558	Chr1	4343558	NS	NA	2.28683e-06	0.00260348	NS	NA
Chr1_4343920	Chr1	4343920	NS	NA	1.39644e-06	0.00260348	NS	NA
Chr1_4344529	Chr1	4344529	NS	NA	1.39644e-06	0.00260348	NS	NA
Chr1_4345228	Chr1	4345228	NS	NA	4.18482e-06	0.00322647	NS	NA
Chr1_10711686	Chr1	10711686	NS	NA	5.26559e-06	0.00379146	NS	NA
Chr2_31853062	Chr2	31853062	8.07723e-06	0.0342636	4.51952e-06	0.00339748	NS	NA
Chr2_32089856	Chr2	32089856	8.70168e-06	0.0342636	4.52066e-06	0.00339748	NS	NA
Chr2_32094534	Chr2	32094534	NS	NA	8.58768e-06	0.00564093	NS	NA
Chr2_32149396	Chr2	32149396	3.49032e-06	0.0342636	1.59899e-06	0.00260348	NS	NA
Chr2_32157066	Chr2	32157066	4.67691e-06	0.0342636	5.1824e-06	0.00376589	NS	NA
Chr2_32159517	Chr2	32159517	NS	NA	8.7953e-06	0.00569663	NS	NA
Chr2_32161365	Chr2	32161365	NS	NA	8.72505e-06	0.00569663	NS	NA
Chr3_5409888	Chr3	5409888	NS	NA	5.61788e-06	0.00396491	NS	NA
Chr3_10693910	Chr3	10693910	NS	NA	4.60739e-06	0.0034474	NS	NA
Chr3_10694111	Chr3	10694111	NS	NA	5.29811e-06	0.00379705	NS	NA
Chr3_10695678	Chr3	10695678	NS	NA	2.70441e-06	0.00270511	NS	NA
Chr3_10697439	Chr3	10697439	NS	NA	4.61187e-06	0.0034474	NS	NA
Chr3_10698686	Chr3	10698686	NS	NA	2.49477e-06	0.00260348	NS	NA
Chr3_10699575	Chr3	10699575	NS	NA	2.0602e-06	0.00260348	NS	NA
Chr3_10703112	Chr3	10703112	NS	NA	2.17566e-06	0.00260348	NS	NA
Chr3_10706611	Chr3	10706611	NS	NA	7.9921e-07	0.00260348	NS	NA
Chr3_10707507	Chr3	10707507	NS	NA	3.14849e-06	0.00290544	NS	NA
Chr3_10711814	Chr3	10711814	NS	NA	2.86578e-06	0.00277431	NS	NA
Chr3_10713604	Chr3	10713604	NS	NA	4.81736e-07	0.00260348	NS	NA
Chr3_10713706	Chr3	10713706	NS	NA	1.88241e-06	0.00260348	NS	NA
Chr3_10713946	Chr3	10713946	NS	NA	1.21273e-06	0.00260348	NS	NA
Chr3_10715871	Chr3	10715871	NS	NA	2.81146e-07	0.00260348	NS	NA
Chr3_10715925	Chr3	10715925	NS	NA	5.7931e-07	0.00260348	NS	NA
Chr3_10717010	Chr3	10717010	NS	NA	1.21273e-06	0.00260348	NS	NA
Chr3_10720858	Chr3	10720858	NS	NA	1.74299e-07	0.00260348	NS	NA
Chr3_10728054	Chr3	10728054	NS	NA	2.81146e-07	0.00260348	NS	NA
Chr3_10728141	Chr3	10728141	NS	NA	1.44811e-06	0.00260348	NS	NA
Chr3_10729186	Chr3	10729186	NS	NA	1.11159e-06	0.00260348	NS	NA
Chr3_10748067	Chr3	10748067	NS	NA	3.21977e-07	0.00260348	NS	NA
Chr3_10754071	Chr3	10754071	NS	NA	1.74299e-07	0.00260348	NS	NA
Chr3_10761433	Chr3	10761433	NS	NA	1.11159e-06	0.00260348	NS	NA
Chr3_10764543	Chr3	10764543	NS	NA	8.99779e-08	0.00260348	NS	NA
Chr3_10766499	Chr3	10766499	NS	NA	7.52056e-08	0.00260348	NS	NA
Chr3_10768608	Chr3	10768608	NS	NA	6.88359e-07	0.00260348	NS	NA
Chr3_10769236	Chr3	10769236	NS	NA	7.4456e-07	0.00260348	NS	NA
Chr3_10775517	Chr3	10775517	NS	NA	2.43295e-07	0.00260348	NS	NA
Chr3_10777257	Chr3	10777257	NS	NA	7.4456e-07	0.00260348	NS	NA
Chr3_10778551	Chr3	10778551	NS	NA	4.42075e-07	0.00260348	NS	NA
Chr3_10779117	Chr3	10779117	NS	NA	2.07462e-07	0.00260348	NS	NA
Chr3_10779412	Chr3	10779412	NS	NA	1.2409e-07	0.00260348	NS	NA
Chr3_10780511	Chr3	10780511	NS	NA	2.20494e-07	0.00260348	NS	NA
Chr3_10786003	Chr3	10786003	NS	NA	2.07462e-07	0.00260348	NS	NA
Chr3_10786286	Chr3	10786286	NS	NA	6.88359e-07	0.00260348	NS	NA
Chr3_10786642	Chr3	10786642	NS	NA	2.34659e-07	0.00260348	NS	NA
Chr3_10787560	Chr3	10787560	NS	NA	3.5352e-07	0.00260348	NS	NA
Chr3_10787703	Chr3	10787703	NS	NA	3.5352e-07	0.00260348	NS	NA
Chr3_10793266	Chr3	10793266	NS	NA	1.64813e-07	0.00260348	NS	NA
Chr3_10793576	Chr3	10793576	NS	NA	1.64813e-07	0.00260348	NS	NA
Chr3_10794510	Chr3	10794510	NS	NA	7.55016e-07	0.00260348	NS	NA
Chr3_10800083	Chr3	10800083	NS	NA	4.56834e-07	0.00260348	NS	NA
Chr3_10801458	Chr3	10801458	NS	NA	7.24936e-08	0.00260348	NS	NA
Chr3_10806757	Chr3	10806757	NS	NA	8.68242e-07	0.00260348	NS	NA
Chr3_10807385	Chr3	10807385	NS	NA	1.55809e-07	0.00260348	NS	NA
Chr3_10808276	Chr3	10808276	NS	NA	1.28373e-06	0.00260348	NS	NA
Chr3_10809141	Chr3	10809141	NS	NA	6.17728e-07	0.00260348	NS	NA
Chr3_10809169	Chr3	10809169	NS	NA	5.29502e-07	0.00260348	NS	NA
Chr3_32059615	Chr3	32059615	9.22804e-06	0.0342636	NS	NA	NS	NA
Chr7_17344234	Chr7	17344234	5.49451e-06	0.0342636	NS	NA	NS	NA
Chr8_9107741	Chr8	9107741	NS	NA	1.35574e-06	0.00260348	NS	NA
Chr8_9107837	Chr8	9107837	NS	NA	7.76181e-06	0.00518002	NS	NA
Chr8_9107913	Chr8	9107913	NS	NA	9.93917e-06	0.00631505	NS	NA
Chr8_9107944	Chr8	9107944	NS	NA	6.03295e-06	0.00420098	NS	NA
Chr8_9107971	Chr8	9107971	NS	NA	5.85159e-06	0.00411593	NS	NA
Chr8_9108004	Chr8	9108004	NS	NA	4.05241e-06	0.00322647	NS	NA
Chr8_9108102	Chr8	9108102	NS	NA	2.1707e-06	0.00260348	NS	NA
Chr8_9108145	Chr8	9108145	NS	NA	1.61264e-06	0.00260348	NS	NA
Chr8_9108154	Chr8	9108154	NS	NA	2.1986e-06	0.00260348	NS	NA
Chr8_9108174	Chr8	9108174	NS	NA	1.99541e-06	0.00260348	NS	NA
Chr8_9108432	Chr8	9108432	NS	NA	8.04834e-06	0.00533709	NS	NA
Chr8_9108572	Chr8	9108572	NS	NA	2.98286e-06	0.00282125	NS	NA
Chr8_9108631	Chr8	9108631	NS	NA	7.76181e-06	0.00518002	NS	NA
Chr8_9108678	Chr8	9108678	NS	NA	1.61264e-06	0.00260348	NS	NA
Chr8_9108857	Chr8	9108857	NS	NA	3.35327e-06	0.00301872	NS	NA
Chr8_9108917	Chr8	9108917	NS	NA	4.05241e-06	0.00322647	NS	NA
Chr8_9109164	Chr8	9109164	NS	NA	2.75253e-06	0.00270778	NS	NA
Chr8_9109444	Chr8	9109444	NS	NA	9.63601e-06	0.00615506	NS	NA
Chr8_9109445	Chr8	9109445	NS	NA	2.97369e-06	0.00282125	NS	NA
Chr8_9109651	Chr8	9109651	NS	NA	8.82272e-06	0.00569663	NS	NA
Chr8_9109791	Chr8	9109791	NS	NA	2.75253e-06	0.00270778	NS	NA
Chr8_9110000	Chr8	9110000	NS	NA	4.82543e-06	0.00356866	NS	NA
Chr8_9110809	Chr8	9110809	NS	NA	8.76104e-06	0.00569663	NS	NA
Chr8_9110813	Chr8	9110813	NS	NA	2.13394e-06	0.00260348	NS	NA
Chr8_9110925	Chr8	9110925	NS	NA	1.76296e-06	0.00260348	NS	NA
Chr8_9110929	Chr8	9110929	NS	NA	2.86671e-06	0.00277431	NS	NA
Chr8_9110964	Chr8	9110964	NS	NA	1.96381e-06	0.00260348	NS	NA
Chr8_9111573	Chr8	9111573	NS	NA	3.68187e-06	0.00322634	NS	NA
Chr8_9112299	Chr8	9112299	NS	NA	5.28122e-06	0.00379146	NS	NA
Chr8_9112347	Chr8	9112347	NS	NA	6.03295e-06	0.00420098	NS	NA
Chr8_9112378	Chr8	9112378	NS	NA	3.35327e-06	0.00301872	NS	NA
Chr8_9113239	Chr8	9113239	NS	NA	1.15508e-06	0.00260348	NS	NA
Chr8_9113374	Chr8	9113374	NS	NA	1.8774e-06	0.00260348	NS	NA
Chr8_9113411	Chr8	9113411	NS	NA	3.12855e-06	0.00289683	NS	NA
Chr8_9113497	Chr8	9113497	NS	NA	2.1986e-06	0.00260348	NS	NA
Chr8_9113871	Chr8	9113871	NS	NA	8.04834e-06	0.00533709	NS	NA
Chr8_9113890	Chr8	9113890	NS	NA	7.06878e-07	0.00260348	NS	NA
Chr8_9113976	Chr8	9113976	NS	NA	1.35574e-06	0.00260348	NS	NA
Chr8_9114256	Chr8	9114256	NS	NA	2.75025e-06	0.00270778	NS	NA
Chr8_9114761	Chr8	9114761	NS	NA	8.10112e-06	0.00535506	NS	NA
Chr8_9115220	Chr8	9115220	NS	NA	2.64052e-06	0.00264755	NS	NA
Chr8_9115231	Chr8	9115231	NS	NA	2.75253e-06	0.00270778	NS	NA
Chr8_9115386	Chr8	9115386	NS	NA	3.01889e-06	0.00282761	NS	NA
Chr8_9115450	Chr8	9115450	NS	NA	2.36597e-06	0.00260348	NS	NA
Chr8_9116266	Chr8	9116266	NS	NA	2.64052e-06	0.00264755	NS	NA
Chr8_9117024	Chr8	9117024	NS	NA	1.61264e-06	0.00260348	NS	NA
Chr8_9117062	Chr8	9117062	NS	NA	7.06878e-07	0.00260348	NS	NA
Chr8_9117562	Chr8	9117562	NS	NA	3.63079e-06	0.00320854	NS	NA
Chr8_9117574	Chr8	9117574	NS	NA	4.65367e-07	0.00260348	NS	NA
Chr8_9117688	Chr8	9117688	NS	NA	1.76296e-06	0.00260348	NS	NA
Chr8_9118148	Chr8	9118148	NS	NA	2.9115e-06	0.00279175	NS	NA
Chr8_9118180	Chr8	9118180	NS	NA	3.44279e-06	0.00306187	NS	NA
Chr8_9118244	Chr8	9118244	NS	NA	7.71205e-07	0.00260348	NS	NA
Chr8_9118423	Chr8	9118423	NS	NA	6.47101e-06	0.00446873	NS	NA
Chr8_9118554	Chr8	9118554	NS	NA	2.36597e-06	0.00260348	NS	NA
Chr8_9118928	Chr8	9118928	NS	NA	2.79944e-06	0.00273459	NS	NA
Chr8_9119102	Chr8	9119102	NS	NA	1.8774e-06	0.00260348	NS	NA
Chr8_9119107	Chr8	9119107	NS	NA	4.89944e-06	0.00360422	NS	NA
Chr8_9119272	Chr8	9119272	NS	NA	1.78492e-06	0.00260348	NS	NA
Chr8_9119347	Chr8	9119347	NS	NA	8.90327e-06	0.00573976	NS	NA
Chr8_9120215	Chr8	9120215	NS	NA	4.34245e-06	0.00333568	NS	NA
Chr8_9120726	Chr8	9120726	NS	NA	4.28896e-06	0.00330066	NS	NA
Chr8_9121237	Chr8	9121237	NS	NA	1.15508e-06	0.00260348	NS	NA
Chr8_9121349	Chr8	9121349	NS	NA	3.40389e-06	0.00304024	NS	NA
Chr8_9121390	Chr8	9121390	NS	NA	7.4212e-06	0.00497905	NS	NA
Chr8_9121840	Chr8	9121840	6.85031e-06	0.0342636	1.7629e-06	0.00260348	NS	NA
Chr8_9121858	Chr8	9121858	NS	NA	2.03583e-06	0.00260348	NS	NA
Chr8_9121924	Chr8	9121924	NS	NA	9.67207e-07	0.00260348	NS	NA
Chr8_9122183	Chr8	9122183	NS	NA	1.87298e-06	0.00260348	NS	NA
Chr8_9122594	Chr8	9122594	NS	NA	1.35574e-06	0.00260348	NS	NA
Chr8_9122763	Chr8	9122763	NS	NA	1.95291e-06	0.00260348	NS	NA
Chr8_9122804	Chr8	9122804	6.85031e-06	0.0342636	1.7629e-06	0.00260348	NS	NA
Chr8_9122853	Chr8	9122853	NS	NA	7.656e-07	0.00260348	NS	NA
Chr8_9123023	Chr8	9123023	NS	NA	2.13394e-06	0.00260348	NS	NA
Chr8_9124159	Chr8	9124159	NS	NA	2.79944e-06	0.00273459	NS	NA
Chr8_9125244	Chr8	9125244	NS	NA	6.90385e-07	0.00260348	NS	NA
Chr8_9126678	Chr8	9126678	NS	NA	4.42763e-06	0.00335291	NS	NA
Chr8_9127173	Chr8	9127173	NS	NA	1.23613e-06	0.00260348	NS	NA
Chr8_9127746	Chr8	9127746	NS	NA	4.65367e-07	0.00260348	NS	NA
Chr8_9128155	Chr8	9128155	NS	NA	2.13394e-06	0.00260348	NS	NA
Chr8_9128362	Chr8	9128362	NS	NA	7.16831e-06	0.00483031	NS	NA
Chr8_9130487	Chr8	9130487	NS	NA	9.35266e-07	0.00260348	NS	NA
Chr8_9130726	Chr8	9130726	NS	NA	2.98286e-06	0.00282125	NS	NA
Chr8_9132161	Chr8	9132161	NS	NA	2.52636e-06	0.00260348	NS	NA
Chr8_9132606	Chr8	9132606	NS	NA	3.32997e-06	0.00301872	NS	NA
Chr8_9134077	Chr8	9134077	NS	NA	6.47101e-06	0.00446873	NS	NA
Chr8_9134958	Chr8	9134958	NS	NA	9.35266e-07	0.00260348	NS	NA
Chr8_9135654	Chr8	9135654	NS	NA	1.78529e-06	0.00260348	NS	NA
Chr8_9135688	Chr8	9135688	NS	NA	1.67523e-06	0.00260348	NS	NA
Chr8_9136084	Chr8	9136084	NS	NA	1.61264e-06	0.00260348	NS	NA
Chr8_9137161	Chr8	9137161	NS	NA	1.26099e-06	0.00260348	NS	NA
Chr8_9137244	Chr8	9137244	NS	NA	2.99778e-06	0.00282257	NS	NA
Chr8_9137449	Chr8	9137449	NS	NA	4.05241e-06	0.00322647	NS	NA
Chr8_9138007	Chr8	9138007	NS	NA	3.32997e-06	0.00301872	NS	NA
Chr8_9138545	Chr8	9138545	NS	NA	6.94779e-06	0.00470451	NS	NA
Chr8_9138702	Chr8	9138702	NS	NA	6.53293e-07	0.00260348	NS	NA
Chr8_9138951	Chr8	9138951	NS	NA	3.44279e-06	0.00306187	NS	NA
Chr8_9139210	Chr8	9139210	NS	NA	1.29818e-06	0.00260348	NS	NA
Chr8_9139482	Chr8	9139482	NS	NA	2.97369e-06	0.00282125	NS	NA
Chr8_9139722	Chr8	9139722	NS	NA	5.94124e-06	0.00416494	NS	NA
Chr8_9139723	Chr8	9139723	NS	NA	3.37654e-06	0.00302228	NS	NA
Chr8_9139782	Chr8	9139782	NS	NA	6.46986e-07	0.00260348	NS	NA
Chr8_9139833	Chr8	9139833	NS	NA	5.85269e-07	0.00260348	NS	NA
Chr8_9139911	Chr8	9139911	NS	NA	1.1545e-06	0.00260348	NS	NA
Chr8_9140873	Chr8	9140873	NS	NA	8.10112e-06	0.00535506	NS	NA
Chr8_9141737	Chr8	9141737	NS	NA	6.03295e-06	0.00420098	NS	NA
Chr8_9142365	Chr8	9142365	NS	NA	8.36701e-06	0.00551334	NS	NA
Chr8_9142482	Chr8	9142482	6.58019e-06	0.0342636	1.40924e-06	0.00260348	NS	NA
Chr8_9142684	Chr8	9142684	NS	NA	2.31266e-06	0.00260348	NS	NA
Chr8_9142738	Chr8	9142738	NS	NA	3.72893e-06	0.00322647	NS	NA
Chr8_9143149	Chr8	9143149	NS	NA	1.08978e-06	0.00260348	NS	NA
Chr8_9143639	Chr8	9143639	NS	NA	7.37969e-07	0.00260348	NS	NA
Chr8_9143763	Chr8	9143763	NS	NA	1.68654e-06	0.00260348	NS	NA
Chr8_9143897	Chr8	9143897	NS	NA	5.01605e-06	0.00365775	NS	NA
Chr8_9144069	Chr8	9144069	NS	NA	2.75253e-06	0.00270778	NS	NA
Chr8_9144767	Chr8	9144767	NS	NA	7.82094e-07	0.00260348	NS	NA
Chr8_9144936	Chr8	9144936	NS	NA	1.05083e-06	0.00260348	NS	NA
Chr8_9145036	Chr8	9145036	6.58019e-06	0.0342636	1.40924e-06	0.00260348	NS	NA
Chr8_9145220	Chr8	9145220	NS	NA	2.94717e-06	0.00281947	NS	NA
Chr8_9145286	Chr8	9145286	NS	NA	2.9115e-06	0.00279175	NS	NA
Chr8_9145698	Chr8	9145698	NS	NA	9.63601e-06	0.00615506	NS	NA
Chr8_9146570	Chr8	9146570	NS	NA	5.01605e-06	0.00365775	NS	NA
Chr8_9146646	Chr8	9146646	NS	NA	1.61264e-06	0.00260348	NS	NA
Chr8_9146815	Chr8	9146815	NS	NA	2.97369e-06	0.00282125	NS	NA
Chr8_9146974	Chr8	9146974	NS	NA	3.82293e-06	0.00322647	NS	NA
Chr8_9146995	Chr8	9146995	NS	NA	1.56971e-06	0.00260348	NS	NA
Chr8_9147260	Chr8	9147260	NS	NA	1.61264e-06	0.00260348	NS	NA
Chr8_9147995	Chr8	9147995	NS	NA	6.47101e-06	0.00446873	NS	NA
Chr8_9148240	Chr8	9148240	NS	NA	1.78492e-06	0.00260348	NS	NA
Chr8_9148465	Chr8	9148465	NS	NA	2.13394e-06	0.00260348	NS	NA
Chr8_9149000	Chr8	9149000	NS	NA	5.17316e-07	0.00260348	NS	NA
Chr8_9149196	Chr8	9149196	NS	NA	2.52636e-06	0.00260348	NS	NA
Chr8_9149741	Chr8	9149741	NS	NA	1.78492e-06	0.00260348	NS	NA
Chr8_9157909	Chr8	9157909	NS	NA	9.94703e-06	0.00631505	NS	NA
Chr8_9158107	Chr8	9158107	NS	NA	6.82883e-06	0.00463148	NS	NA
Chr8_9158635	Chr8	9158635	NS	NA	2.36597e-06	0.00260348	NS	NA
Chr8_9158685	Chr8	9158685	NS	NA	6.46986e-07	0.00260348	NS	NA
Chr8_9161166	Chr8	9161166	NS	NA	1.78205e-06	0.00260348	NS	NA
Chr8_9161402	Chr8	9161402	NS	NA	2.13492e-06	0.00260348	NS	NA
Chr8_9164842	Chr8	9164842	NS	NA	1.47929e-06	0.00260348	NS	NA
Chr8_9165108	Chr8	9165108	NS	NA	8.12925e-07	0.00260348	NS	NA
Chr8_9165264	Chr8	9165264	NS	NA	2.64052e-06	0.00264755	NS	NA
Chr8_9165269	Chr8	9165269	NS	NA	7.88792e-06	0.00525577	NS	NA
Chr8_9165441	Chr8	9165441	NS	NA	1.25095e-06	0.00260348	NS	NA
Chr8_9165454	Chr8	9165454	NS	NA	2.36597e-06	0.00260348	NS	NA
Chr8_9166022	Chr8	9166022	NS	NA	3.72893e-06	0.00322647	NS	NA
Chr8_9166351	Chr8	9166351	NS	NA	8.82272e-06	0.00569663	NS	NA
Chr8_9166433	Chr8	9166433	NS	NA	2.03583e-06	0.00260348	NS	NA
Chr8_9166511	Chr8	9166511	NS	NA	2.31266e-06	0.00260348	NS	NA
Chr8_9166520	Chr8	9166520	NS	NA	8.45542e-07	0.00260348	NS	NA
Chr8_9166971	Chr8	9166971	NS	NA	5.32257e-06	0.00380804	NS	NA
Chr8_9167342	Chr8	9167342	NS	NA	5.94124e-06	0.00416494	NS	NA
Chr8_9167484	Chr8	9167484	NS	NA	1.75873e-06	0.00260348	NS	NA
Chr8_9167789	Chr8	9167789	NS	NA	4.42763e-06	0.00335291	NS	NA
Chr8_9167828	Chr8	9167828	NS	NA	5.45362e-06	0.00386205	NS	NA
Chr8_9168936	Chr8	9168936	NS	NA	1.61008e-06	0.00260348	NS	NA
Chr8_9169201	Chr8	9169201	NS	NA	6.06768e-06	0.00421813	NS	NA
Chr8_9169248	Chr8	9169248	NS	NA	5.28122e-06	0.00379146	NS	NA
Chr8_9170717	Chr8	9170717	NS	NA	3.64795e-06	0.00321689	NS	NA
Chr8_9171355	Chr8	9171355	NS	NA	3.35327e-06	0.00301872	NS	NA
Chr8_9171590	Chr8	9171590	NS	NA	1.97366e-06	0.00260348	NS	NA
Chr8_9171625	Chr8	9171625	NS	NA	1.56971e-06	0.00260348	NS	NA
Chr8_9171666	Chr8	9171666	NS	NA	2.31535e-06	0.00260348	NS	NA
Chr8_9171821	Chr8	9171821	NS	NA	2.1707e-06	0.00260348	NS	NA
Chr8_9171898	Chr8	9171898	NS	NA	6.47101e-06	0.00446873	NS	NA
Chr8_9172241	Chr8	9172241	NS	NA	7.06878e-07	0.00260348	NS	NA
Chr8_9172801	Chr8	9172801	NS	NA	8.45542e-07	0.00260348	NS	NA
Chr8_9172931	Chr8	9172931	NS	NA	1.8311e-06	0.00260348	NS	NA
Chr8_9172947	Chr8	9172947	NS	NA	1.61264e-06	0.00260348	NS	NA
Chr8_9172960	Chr8	9172960	NS	NA	3.12855e-06	0.00289683	NS	NA
Chr8_9173000	Chr8	9173000	NS	NA	7.04311e-06	0.00476133	NS	NA
Chr8_9173069	Chr8	9173069	NS	NA	2.03583e-06	0.00260348	NS	NA
Chr8_9173101	Chr8	9173101	NS	NA	5.28122e-06	0.00379146	NS	NA
Chr8_9173341	Chr8	9173341	NS	NA	1.68654e-06	0.00260348	NS	NA
Chr8_9173428	Chr8	9173428	NS	NA	1.64537e-06	0.00260348	NS	NA
Chr8_9173572	Chr8	9173572	NS	NA	4.69337e-06	0.00348335	NS	NA
Chr8_9173917	Chr8	9173917	NS	NA	7.16831e-06	0.00483031	NS	NA
Chr8_9174199	Chr8	9174199	6.58019e-06	0.0342636	1.40924e-06	0.00260348	NS	NA
Chr8_9174399	Chr8	9174399	NS	NA	2.13492e-06	0.00260348	NS	NA
Chr8_9174591	Chr8	9174591	NS	NA	5.52576e-07	0.00260348	NS	NA
Chr8_9174746	Chr8	9174746	NS	NA	5.85159e-06	0.00411593	NS	NA
Chr8_9174795	Chr8	9174795	NS	NA	4.0697e-06	0.00322647	NS	NA
Chr8_9175075	Chr8	9175075	NS	NA	4.69337e-06	0.00348335	NS	NA
Chr8_9175874	Chr8	9175874	NS	NA	2.75253e-06	0.00270778	NS	NA
Chr8_9176115	Chr8	9176115	NS	NA	2.75253e-06	0.00270778	NS	NA
Chr8_9176305	Chr8	9176305	NS	NA	1.29556e-06	0.00260348	NS	NA
Chr8_9176903	Chr8	9176903	NS	NA	1.15508e-06	0.00260348	NS	NA
Chr8_9177481	Chr8	9177481	NS	NA	2.1986e-06	0.00260348	NS	NA
Chr8_9177871	Chr8	9177871	NS	NA	5.28122e-06	0.00379146	NS	NA
Chr8_9178656	Chr8	9178656	NS	NA	7.656e-07	0.00260348	NS	NA
Chr8_9179858	Chr8	9179858	NS	NA	1.1109e-06	0.00260348	NS	NA
Chr8_9179944	Chr8	9179944	NS	NA	3.36532e-06	0.00301872	NS	NA
Chr8_9180504	Chr8	9180504	NS	NA	4.89944e-06	0.00360422	NS	NA
Chr8_9180555	Chr8	9180555	NS	NA	4.65367e-07	0.00260348	NS	NA
Chr8_9180580	Chr8	9180580	NS	NA	9.09657e-06	0.00584631	NS	NA
Chr8_9180603	Chr8	9180603	NS	NA	7.2521e-06	0.00487889	NS	NA
Chr8_9180758	Chr8	9180758	NS	NA	8.82272e-06	0.00569663	NS	NA
Chr8_9180808	Chr8	9180808	NS	NA	5.0738e-06	0.00369341	NS	NA
Chr8_9182064	Chr8	9182064	NS	NA	1.68654e-06	0.00260348	NS	NA
Chr8_9182075	Chr8	9182075	NS	NA	3.32997e-06	0.00301872	NS	NA
Chr8_9182087	Chr8	9182087	NS	NA	4.89944e-06	0.00360422	NS	NA
Chr8_9182298	Chr8	9182298	NS	NA	2.52636e-06	0.00260348	NS	NA
Chr8_9182313	Chr8	9182313	NS	NA	3.8471e-06	0.00322647	NS	NA
Chr8_9182388	Chr8	9182388	NS	NA	1.97366e-06	0.00260348	NS	NA
Chr8_9182724	Chr8	9182724	NS	NA	2.13492e-06	0.00260348	NS	NA
Chr8_9185404	Chr8	9185404	NS	NA	5.9191e-07	0.00260348	NS	NA
Chr8_9185424	Chr8	9185424	NS	NA	2.99778e-06	0.00282257	NS	NA
Chr8_9185471	Chr8	9185471	NS	NA	5.85269e-07	0.00260348	NS	NA
Chr8_9185488	Chr8	9185488	NS	NA	2.06312e-06	0.00260348	NS	NA
Chr8_9185518	Chr8	9185518	NS	NA	2.03583e-06	0.00260348	NS	NA
Chr8_9186387	Chr8	9186387	NS	NA	2.41722e-06	0.00260348	NS	NA
Chr8_9186920	Chr8	9186920	NS	NA	7.42487e-06	0.00497905	NS	NA
Chr8_9186930	Chr8	9186930	NS	NA	2.52636e-06	0.00260348	NS	NA
Chr8_9187173	Chr8	9187173	NS	NA	2.44358e-06	0.00260348	NS	NA
Chr8_9187332	Chr8	9187332	NS	NA	2.1707e-06	0.00260348	NS	NA
Chr8_9187394	Chr8	9187394	NS	NA	4.42763e-06	0.00335291	NS	NA
Chr8_9187727	Chr8	9187727	NS	NA	1.36404e-06	0.00260348	NS	NA
Chr8_9187754	Chr8	9187754	NS	NA	1.4841e-06	0.00260348	NS	NA
Chr8_9187795	Chr8	9187795	NS	NA	3.36532e-06	0.00301872	NS	NA
Chr8_9188203	Chr8	9188203	NS	NA	2.45833e-06	0.00260348	NS	NA
Chr8_9188852	Chr8	9188852	NS	NA	4.65367e-07	0.00260348	NS	NA
Chr8_9188979	Chr8	9188979	NS	NA	4.92406e-06	0.00361596	NS	NA
Chr8_9189016	Chr8	9189016	NS	NA	5.28122e-06	0.00379146	NS	NA
Chr8_9190796	Chr8	9190796	NS	NA	3.05653e-06	0.00284576	NS	NA
Chr8_9190876	Chr8	9190876	NS	NA	3.32997e-06	0.00301872	NS	NA
Chr8_9190935	Chr8	9190935	NS	NA	9.86457e-06	0.00628182	NS	NA
Chr8_9191046	Chr8	9191046	NS	NA	6.90385e-07	0.00260348	NS	NA
Chr8_9191526	Chr8	9191526	NS	NA	1.56971e-06	0.00260348	NS	NA
Chr8_9193043	Chr8	9193043	NS	NA	3.68187e-06	0.00322634	NS	NA
Chr8_9193171	Chr8	9193171	NS	NA	2.13492e-06	0.00260348	NS	NA
Chr8_9193528	Chr8	9193528	NS	NA	2.44358e-06	0.00260348	NS	NA
Chr8_9193766	Chr8	9193766	NS	NA	3.32997e-06	0.00301872	NS	NA
Chr8_9194549	Chr8	9194549	NS	NA	2.13492e-06	0.00260348	NS	NA
Chr8_9194730	Chr8	9194730	NS	NA	5.2399e-06	0.00379146	NS	NA
Chr8_9194835	Chr8	9194835	NS	NA	2.61448e-06	0.00264755	NS	NA
Chr8_9195125	Chr8	9195125	NS	NA	3.95645e-06	0.00322647	NS	NA
Chr8_9195416	Chr8	9195416	NS	NA	3.95645e-06	0.00322647	NS	NA
Chr8_9196064	Chr8	9196064	NS	NA	5.01605e-06	0.00365775	NS	NA
Chr8_9196111	Chr8	9196111	NS	NA	5.45362e-06	0.00386205	NS	NA
Chr8_9196128	Chr8	9196128	NS	NA	1.96381e-06	0.00260348	NS	NA
Chr8_9196199	Chr8	9196199	NS	NA	3.13221e-06	0.00289683	NS	NA
Chr8_9196207	Chr8	9196207	NS	NA	5.54537e-06	0.00392037	NS	NA
Chr8_9196324	Chr8	9196324	NS	NA	1.35574e-06	0.00260348	NS	NA
Chr8_9196451	Chr8	9196451	NS	NA	1.8311e-06	0.00260348	NS	NA
Chr8_9196613	Chr8	9196613	NS	NA	2.84489e-06	0.00277249	NS	NA
Chr8_9196877	Chr8	9196877	NS	NA	1.15508e-06	0.00260348	NS	NA
Chr8_9197455	Chr8	9197455	NS	NA	6.03295e-06	0.00420098	NS	NA
Chr8_9197564	Chr8	9197564	NS	NA	4.55979e-06	0.00342073	NS	NA
Chr8_9197969	Chr8	9197969	NS	NA	8.78712e-07	0.00260348	NS	NA
Chr8_9198301	Chr8	9198301	NS	NA	1.35574e-06	0.00260348	NS	NA
Chr8_9198470	Chr8	9198470	NS	NA	2.44358e-06	0.00260348	NS	NA
Chr8_9198693	Chr8	9198693	NS	NA	2.79944e-06	0.00273459	NS	NA
Chr8_9198694	Chr8	9198694	NS	NA	5.85269e-07	0.00260348	NS	NA
Chr8_9198806	Chr8	9198806	NS	NA	1.05083e-06	0.00260348	NS	NA
Chr8_9198981	Chr8	9198981	NS	NA	5.00379e-06	0.00365775	NS	NA
Chr8_9199073	Chr8	9199073	NS	NA	3.68187e-06	0.00322634	NS	NA
Chr8_9199246	Chr8	9199246	NS	NA	2.9115e-06	0.00279175	NS	NA
Chr8_9199793	Chr8	9199793	NS	NA	3.8471e-06	0.00322647	NS	NA
Chr8_9199890	Chr8	9199890	NS	NA	8.45542e-07	0.00260348	NS	NA
Chr8_9200966	Chr8	9200966	NS	NA	1.47929e-06	0.00260348	NS	NA
Chr8_9201860	Chr8	9201860	NS	NA	2.1986e-06	0.00260348	NS	NA
Chr8_9202054	Chr8	9202054	NS	NA	2.1986e-06	0.00260348	NS	NA
Chr8_9202166	Chr8	9202166	NS	NA	5.85269e-07	0.00260348	NS	NA
Chr8_9202244	Chr8	9202244	NS	NA	7.656e-07	0.00260348	NS	NA
Chr8_9202311	Chr8	9202311	NS	NA	2.1707e-06	0.00260348	NS	NA
Chr8_9202682	Chr8	9202682	NS	NA	2.1986e-06	0.00260348	NS	NA
Chr8_9203607	Chr8	9203607	NS	NA	9.67207e-07	0.00260348	NS	NA
Chr8_9203830	Chr8	9203830	NS	NA	2.64052e-06	0.00264755	NS	NA
Chr8_9203875	Chr8	9203875	NS	NA	2.9115e-06	0.00279175	NS	NA
Chr8_9204162	Chr8	9204162	NS	NA	2.61448e-06	0.00264755	NS	NA
Chr8_9204251	Chr8	9204251	NS	NA	8.78712e-07	0.00260348	NS	NA
Chr8_9204372	Chr8	9204372	6.85031e-06	0.0342636	1.7629e-06	0.00260348	NS	NA
Chr8_9204866	Chr8	9204866	NS	NA	6.52363e-06	0.0044828	NS	NA
Chr8_9204987	Chr8	9204987	NS	NA	8.78712e-07	0.00260348	NS	NA
Chr8_9205109	Chr8	9205109	NS	NA	2.1707e-06	0.00260348	NS	NA
Chr8_9205220	Chr8	9205220	NS	NA	7.76181e-06	0.00518002	NS	NA
Chr8_9205371	Chr8	9205371	NS	NA	2.64052e-06	0.00264755	NS	NA
Chr8_9206195	Chr8	9206195	NS	NA	1.29818e-06	0.00260348	NS	NA
Chr8_9206557	Chr8	9206557	NS	NA	3.63079e-06	0.00320854	NS	NA
Chr8_9206673	Chr8	9206673	NS	NA	6.46986e-07	0.00260348	NS	NA
Chr8_9206742	Chr8	9206742	NS	NA	6.52363e-06	0.0044828	NS	NA
Chr8_9206756	Chr8	9206756	7.62999e-06	0.0342636	2.08389e-06	0.00260348	NS	NA
Chr8_9207072	Chr8	9207072	NS	NA	5.45362e-06	0.00386205	NS	NA
Chr8_9208583	Chr8	9208583	NS	NA	8.78589e-06	0.00569663	NS	NA
Chr8_9208783	Chr8	9208783	8.9737e-06	0.0342636	NS	NA	NS	NA
Chr8_9209525	Chr8	9209525	NS	NA	8.78589e-06	0.00569663	NS	NA
Chr8_9212133	Chr8	9212133	NS	NA	9.50137e-06	0.0060877	NS	NA
Chr8_9212276	Chr8	9212276	8.9737e-06	0.0342636	NS	NA	NS	NA
Chr8_9212431	Chr8	9212431	NS	NA	8.78589e-06	0.00569663	NS	NA
Chr8_9213598	Chr8	9213598	NS	NA	9.50137e-06	0.0060877	NS	NA
Chr8_9215187	Chr8	9215187	8.9737e-06	0.0342636	NS	NA	NS	NA
Chr8_9216299	Chr8	9216299	8.9737e-06	0.0342636	NS	NA	NS	NA
Chr8_9221104	Chr8	9221104	NS	NA	8.78589e-06	0.00569663	NS	NA
Chr8_9221740	Chr8	9221740	8.9737e-06	0.0342636	NS	NA	NS	NA
Chr8_9221968	Chr8	9221968	NS	NA	8.04528e-06	0.00533709	NS	NA
Chr8_9225457	Chr8	9225457	NS	NA	8.78589e-06	0.00569663	NS	NA
Chr10_14072016	Chr10	14072016	4.14014e-07	0.0342636	3.94912e-07	0.00260348	9.62696e-06	0.174154

[truncated: 5 more sheets: LateSowing, BioPC1, BioPC2, TmaxPC1, TmaxPC2]
