# Supplementary material for: Genome Wide Association Study Pinpoints Key Agronomic QTLs in African Rice Oryza glaberrima
Source: Rice (N Y). 2020 Sep 16;13:66. doi: 10.1186/s12284-020-00424-1 (PMC7494698; doi:10.1186/s12284-020-00424-1)
Supplement: Supplementary file 13 — Additional file 13: Table S5. List of the genomic regions associated with four different categories of phenotypic traits. Regions were defined based on 50 kb windows around the significant SNPs detected with any of the three models. Overlapping regions were combined into a single one. Only regions detected with at least two methods were retained. The chromosome (Chr), the starting (Position 1) and ending (Position 2) positions, the size of the region (Intervals) in base pairs, the number of significant SNPs included (Sign_SNPs_nb) and the lowest p-values obtained with the different methods are indicated. Sheets “RYMV” and “Tmax”concerned the regions identified for the resistance to RYMV and the maximum temperature related variables, respectively. The sheet “Flowering” concerned regions identified with the early sowing flowering time (Early) or the late sowing flowering time (Late) traits, as indicated in the columns “Trait 1” and “Trait 2”. The sheet “Panicle” concerned regions identified with rachis length (RL), primary branch average length (PBL), primary branch internode average length (PBintL), secondary branch number (SBN), secondary branch average length (SBL), and secondary branch internode average length (SBintL), as indicated in the columns “Trait 1” and “Trait 2”. [file 12284_2020_424_MOESM13_ESM.xls]

## Sheet: Panicle
Region	Chr	Position 1	Position 2	Intervals	Sign_SNP_nb	Trait1	Trait2	Lowest pv Emma	Lowest pv LFMM	Lowest pv MLM
rOg-PAN-1	Chr1	11602383	11713717	111334	11	PbintL		4.52056144697842e-08	3.66709975025631e-07	3.5436158337571e-06
rOg-PAN-2	Chr1	30549799	30615688	65889	2	SBL		6.07515555448846e-06	6.43179774037255e-06	NA
rOg-PAN-3	Chr2	11150118	11200118	50000	1	SBL		9.78680207846016e-06	7.31785162721619e-06	NA
rOg-PAN-4	Chr2	22630772	22680772	50000	1	SBL		6.01899707982928e-09	5.70677698270074e-08	1.66308516825909e-07
rOg-PAN-5	Chr2	25125299	25362692	237393	33	PBL		1.84147509859298e-07	3.69532193133056e-07	1.46980443827517e-06
rOg-PAN-6	Chr2	35521652	35586141	64489	4	SBN		3.3300833227665e-06	3.42804684171528e-06	NA
rOg-PAN-7	Chr3	6734586	6869901	135315	17	RL		5.94601184021969e-06	1.10997574132314e-06	7.17430002253297e-06
rOg-PAN-8	Chr3	12396072	12446072	50000	1	SbintL		4.49924779481457e-06	3.06920052180376e-06	NA
rOg-PAN-9	Chr4	12198354	12258889	60535	2	SbintL		5.81348637035322e-06	4.96097917597004e-06	NA
rOg-PAN-10	Chr4	12371147	12421147	50000	1	SbintL		2.61284866547527e-06	3.59624659313864e-06	NA
rOg-PAN-11	Chr4	30994787	31044787	50000	1	RL		3.85338387537732e-06	2.9246628114066e-07	NA
rOg-PAN-12	Chr5	929803	1016947	87144	2	SBL		1.93671870444593e-06	3.9952846762211e-06	NA
rOg-PAN-13	Chr5	7257253	7364362	107109	12	SBL		3.22288932800031e-07	2.17805431565731e-07	NA
rOg-PAN-14	Chr7	8718155	8768791	50636	2	SBL	SBN	1.71523786322209e-07	6.45313601381955e-08	3.72900401208066e-06
rOg-PAN-15	Chr7	9172420	9253589	81169	2	SBL		3.50255159099762e-06	1.01932852929818e-06	NA
rOg-PAN-16	Chr9	13896752	13946752	50000	1	RL		7.7033652463594e-06	NA	8.26854580489959e-06
rOg-PAN-17	Chr9	18639273	18705941	66668	20	SBL		1.74463518947712e-06	3.31937532393202e-06	NA
rOg-PAN-18	Chr9	18716900	18766900	50000	1	SBL		8.76083011779346e-07	2.32960468818507e-06	NA
rOg-PAN-19	Chr10	11358218	11408218	50000	1	SbintL		4.11100638059375e-06	5.11983055963026e-06	NA
rOg-PAN-20	Chr10	11536112	11906072	369960	111	SbintL		9.02576441621152e-07	2.03623229319213e-07	NA
rOg-PAN-21	Chr10	15703673	15756027	52354	2	SBN		6.91709441983737e-06	1.85742852548251e-06	NA
rOg-PAN-22	Chr11	23047964	23241735	193771	24	SBL		7.42889854191452e-09	1.96151508781681e-08	NA
rOg-PAN-23	Chr12	776154	860913	84759	2	SBN		8.59741594535282e-06	6.3731793810891e-06	NA

## Sheet: Flowering
Region	Chr	Position 1	Position 2	Intervals	Sign_SNP_nb	Trait1	Trait2	Lowest pv Emma	Lowest pv LFMM	Lowest pv MLM
rOg-Flower-1	Chr1	4148878	4370228	221350	411	late	early	1.69013129451141e-07	1.06007702148394e-06	NA
rOg-Flower-2	Chr2	31828062	31878062	50000	1	early		8.07722735992622e-06	4.51951893197659e-06	NA
rOg-Flower-3	Chr2	32064856	32119534	54678	2	early		8.70167607463993e-06	4.52066010201149e-06	NA
rOg-Flower-4	Chr2	32124396	32186365	61969	4	early		3.49032152652536e-06	1.59898967565824e-06	NA
rOg-Flower-5	Chr7	4094546	4155538	60992	3	late		9.91133496829325e-06	8.1803483658839e-06	NA
rOg-Flower-6	Chr7	11116093	11166093	50000	1	late		4.73005898078338e-07	NA	3.92446946311889e-06
rOg-Flower-7	Chr8	7983695	8033695	50000	1	late		3.87843943580997e-07	NA	4.51273283114675e-06
rOg-Flower-8	Chr8	9082741	9250457	167716	297	late	early	4.71077478197205e-06	4.6536687252673e-07	NA
rOg-Flower-9	Chr10	14047016	14097016	50000	1	early		4.14014151795498e-07	3.9491222931778e-07	9.62696362989033e-06

## Sheet: Tmax
Region	Chr	Position 1	Position 2	Intervals	Sign_SNP_nb	Trait	Lowest pv Emma	Lowest pv LFMM	Lowest pv MLM
rOg-Tmax-1	Chr1	29268490	29322790	54300	7	TmaxPC2	6.55231497199559e-07	3.22321765037111e-06	NA
rOg-Tmax-2	Chr2	27974553	28024553	50000	1	TmaxPC2	2.79422073441764e-06	9.30798540137893e-06	NA
rOg-Tmax-3	Chr2	29791426	29841426	50000	1	TmaxPC2	2.05481659372484e-06	4.11271956756747e-06	NA
rOg-Tmax-4	Chr2	32160208	32294764	134556	18	TmaxPC2	6.55231497199559e-07	3.22321765037111e-06	NA
rOg-Tmax-5	Chr4	10432914	10482914	50000	1	TmaxPC2	1.78862833396984e-06	9.47551967782473e-06	NA
rOg-Tmax-6	Chr5	1673948	1730551	56603	2	TmaxPC2	8.00223485236593e-07	4.95479716586705e-06	NA
rOg-Tmax-7	Chr5	4544382	4594382	50000	1	TmaxPC2	6.55231497199559e-07	3.22321765037111e-06	NA
rOg-Tmax-8	Chr7	13161310	13211310	50000	1	TmaxPC2	1.24765817514244e-06	4.13596939138965e-06	NA
rOg-Tmax-9	Chr7	23377210	23465701	88491	2	TmaxPC2	6.55231497199559e-07	3.22321765037111e-06	NA
rOg-Tmax-10	Chr7	28785472	28888521	103049	18	TmaxPC2	6.55231497199559e-07	2.89334122541808e-06	NA
rOg-Tmax-11	Chr8	2860197	3007887	147690	10	TmaxPC2	1.23830570967914e-07	2.6055527509786e-07	7.59961786169484e-06
rOg-Tmax-12	Chr9	5306533	5479434	172901	66	TmaxPC2	6.55231497199559e-07	3.22321765037111e-06	NA
rOg-Tmax-13	Chr10	19309307	19421183	111876	21	TmaxPC2	8.77352014615514e-07	5.40461300199033e-06	NA
rOg-Tmax-14	Chr11	23091194	23143398	52204	2	TmaxPC2	1.2405977084737e-06	4.32594043820186e-06	NA
rOg-Tmax-15	Chr11	23758065	23814861	56796	7	TmaxPC2	1.2405977084737e-06	4.32594043820186e-06	NA
rOg-Tmax-16	Chr11	23828766	23944115	115349	14	TmaxPC2	4.2194244033946e-07	4.64408640537522e-06	NA

## Sheet: RYMV
Region	Chr	Position 1	Position 2	Intervals	Sign_SNP_nb	Lowest pv Emma	Lowest pv LFMM	Lowest pv MLM
rOg-RYMV-1	Chr1	20843987	20893987	50000	1	8.37727e-06	NA	9.73129e-06
rOg-RYMV-2	Chr1	21073910	21123910	50000	1	5.489e-06	NA	8.8831e-06
rOg-RYMV-3	Chr2	7324940	7374940	50000	1	6.58956e-08	NA	9.51132e-07
rOg-RYMV-4	Chr2	7800599	7850599	50000	1	9.86294e-07	NA	2.28326e-06
rOg-RYMV-5	Chr2	10546031	10596031	50000	1	4.85219e-06	NA	8.53181e-06
rOg-RYMV-6	Chr3	10415162	10465162	50000	1	7.11528e-06	NA	4.58277e-06
rOg-RYMV-7	Chr3	10469334	10532448	63114	17	1.07621e-06	NA	3.37113e-08
rOg-RYMV-8	Chr3	22955316	23052784	97468	80	9.89351e-10	8.1968e-06	NA
rOg-RYMV-9	Chr3	23075496	23188243	112747	20	2.80478e-07	4.27304e-06	1.34516e-06
rOg-RYMV-10	Chr3	23192216	23375570	183354	37	3.41975e-07	9.19714e-06	2.41034e-06
rOg-RYMV-11	Chr3	25118950	25168950	50000	1	1.49788e-07	7.0311e-06	NA
rOg-RYMV-12	Chr3	34488097	34538097	50000	1	9.7797e-06	NA	2.16647e-06
rOg-RYMV-13	Chr4	24733302	24783302	50000	1	1.0086e-06	8.02663e-06	NA
rOg-RYMV-14	Chr4	24991735	25084517	92782	2	3.94764e-07	3.89132e-06	2.80192e-06
rOg-RYMV-15	Chr4	25110906	25164381	53475	2	5.0986e-08	3.22674e-06	NA
rOg-RYMV-16	Chr4	25176429	25286217	109788	15	5.90106e-10	1.39508e-07	1.58566e-06
rOg-RYMV-17	Chr4	35146937	35211263	64326	7	2.64388e-09	2.34246e-06	NA
rOg-RYMV-18	Chr5	10906880	11067269	160389	10	9.65046e-08	5.38841e-06	NA
rOg-RYMV-19	Chr5	24204104	24254104	50000	1	5.01714e-06	NA	4.65617e-06
rOg-RYMV-20	Chr5	26956247	27006247	50000	1	1.76794e-07	3.22254e-06	NA
rOg-RYMV-21	Chr6	15107221	15157965	50744	3	1.20121e-09	8.8053e-07	3.44955e-07
rOg-RYMV-22	Chr7	21452023	21502023	50000	1	4.23613e-06	NA	8.92403e-06
rOg-RYMV-23	Chr8	12654595	12704595	50000	1	4.87563e-06	NA	9.03494e-06
rOg-RYMV-24	Chr11	9081815	9258772	176957	13	1.34895e-06	1.29309e-06	3.34269e-08
rOg-RYMV-25	Chr11	13058407	13108407	50000	1	5.75569e-07	NA	2.07884e-06
rOg-RYMV-26	Chr11	25571271	25624124	52853	7	2.22776e-07	6.46176e-06	NA
rOg-RYMV-27	Chr11	26008437	26082502	74065	21	7.25893e-09	5.62373e-06	2.59061e-06
rOg-RYMV-28	Chr11	26149834	26641334	491500	96	1.22856e-11	1.57286e-07	7.39644e-08
rOg-RYMV-29	Chr11	26749377	26809138	59761	11	2.41974e-11	1.52377e-07	3.46056e-08
rOg-RYMV-30	Chr11	26990953	27059855	68902	19	7.68384e-09	7.90184e-06	1.33361e-06
rOg-RYMV-31	Chr11	27154159	27230876	76717	3	4.74604e-07	3.70629e-06	NA
