# Supplementary material for: Genome Wide Association Study Pinpoints Key Agronomic QTLs in African Rice Oryza glaberrima
Source: Rice (N Y). 2020 Sep 16;13:66. doi: 10.1186/s12284-020-00424-1 (PMC7494698; doi:10.1186/s12284-020-00424-1)
Supplement: Supplementary file 14 — Additional file 14: Table S6. List of genes located in each of the regions associated with four categories of phenotypic traits. Gene ID and annotations refer to MSU7 (Kawahara et al. 2013). The region names refer to the names attributed in Table S5. (XLS 105 kb) [file 12284_2020_424_MOESM14_ESM.xls]

## Sheet: Tmax
GeneID	MSU annotation	Region	Chromosome
LOC_Os01g50940	helix-loop-helix DNA-binding domain containing protein, expressed	rOg-Tmax-1	Chr1
LOC_Os01g50950	expressed protein	rOg-Tmax-1	Chr1
LOC_Os01g50960	RNA polymerase II transcriptional coactivator KELP, putative, expressed	rOg-Tmax-1	Chr1
LOC_Os01g50970	expressed protein	rOg-Tmax-1	Chr1
LOC_Os01g50990	FBD domain containing protein, putative, expressed	rOg-Tmax-1	Chr1
LOC_Os01g51000	expressed protein	rOg-Tmax-1	Chr1
LOC_Os01g51020	60S ribosomal protein L28-1, putative, expressed	rOg-Tmax-1	Chr1
LOC_Os01g51030	expressed protein	rOg-Tmax-1	Chr1
LOC_Os01g51040	transmembrane protein 16K, putative, expressed	rOg-Tmax-1	Chr1
LOC_Os01g50980	cullin, putative, expressed	rOg-Tmax-1	Chr1
LOC_Os01g51010	DUF292 domain containing protein, expressed	rOg-Tmax-1	Chr1
LOC_Os02g45910	tRNA-splicing endonuclease positive effector-related, putative, expressed	rOg-Tmax-2	Chr2
LOC_Os02g45920	expressed protein	rOg-Tmax-2	Chr2
LOC_Os02g45930	expressed protein	rOg-Tmax-2	Chr2
LOC_Os02g45940	Core histone H2A/H2B/H3/H4 domain containing protein, putative, expressed	rOg-Tmax-2	Chr2
LOC_Os02g45950	expressed protein	rOg-Tmax-2	Chr2
LOC_Os02g45974	expressed protein	rOg-Tmax-2	Chr2
LOC_Os02g45980	ZR1 protein, putative, expressed	rOg-Tmax-2	Chr2
LOC_Os02g48650	acetyltransferase, GNAT family, putative, expressed	rOg-Tmax-3	Chr2
LOC_Os02g48660	60S ribosomal protein L31, putative, expressed	rOg-Tmax-3	Chr2
LOC_Os02g48670	slowmo homolog, putative, expressed	rOg-Tmax-3	Chr2
LOC_Os02g48680	expressed protein	rOg-Tmax-3	Chr2
LOC_Os02g48690	expressed protein	rOg-Tmax-3	Chr2
LOC_Os02g48700	expressed protein	rOg-Tmax-3	Chr2
LOC_Os02g48710	expressed protein	rOg-Tmax-3	Chr2
LOC_Os02g48720	mitochondrial carrier protein, putative, expressed	rOg-Tmax-3	Chr2
LOC_Os02g48730	rho GDP-dissociation inhibitor 1, putative, expressed	rOg-Tmax-3	Chr2
LOC_Os02g48740	fimbrin-like protein 2, putative, expressed	rOg-Tmax-3	Chr2
LOC_Os02g52560	xyloglucan fucosyltransferase, putative, expressed	rOg-Tmax-4	Chr2
LOC_Os02g52610	xyloglucan fucosyltransferase, putative, expressed	rOg-Tmax-4	Chr2
LOC_Os02g52620	expressed protein	rOg-Tmax-4	Chr2
LOC_Os02g52630	xyloglucan fucosyltransferase, putative, expressed	rOg-Tmax-4	Chr2
LOC_Os02g52640	xyloglucan fucosyltransferase, putative, expressed	rOg-Tmax-4	Chr2
LOC_Os02g52650	chlorophyll A-B binding protein, putative, expressed	rOg-Tmax-4	Chr2
LOC_Os02g52660	expressed protein	rOg-Tmax-4	Chr2
LOC_Os02g52670	AP2 domain containing protein, expressed	rOg-Tmax-4	Chr2
LOC_Os02g52710	alpha-amylase precursor, putative, expressed	rOg-Tmax-4	Chr2
LOC_Os02g52720	peroxisomal multifunctional enzyme type 2, putative, expressed	rOg-Tmax-4	Chr2
LOC_Os02g52730	ferredoxin--nitrite reductase, putative, expressed	rOg-Tmax-4	Chr2
LOC_Os02g52744	DCL, chloroplast precursor, putative, expressed	rOg-Tmax-4	Chr2
LOC_Os02g52760	hypothetical protein	rOg-Tmax-4	Chr2
LOC_Os02g52770	expressed protein	rOg-Tmax-4	Chr2
LOC_Os02g52780	bZIP transcription factor, putative, expressed	rOg-Tmax-4	Chr2
LOC_Os02g52790	PB1 domain containing protein, expressed	rOg-Tmax-4	Chr2
LOC_Os02g52800	OsMan03 - Endo-Beta-Mannanase, expressed	rOg-Tmax-4	Chr2
LOC_Os02g52810	remorin C-terminal domain containing protein, putative, expressed	rOg-Tmax-4	Chr2
LOC_Os02g52590	xyloglucan fucosyltransferase, putative, expressed	rOg-Tmax-4	Chr2
LOC_Os02g52700	alpha-amylase precursor, putative, expressed	rOg-Tmax-4	Chr2
LOC_Os04g18800	expressed protein	rOg-Tmax-5	Chr4
LOC_Os04g18810	expressed protein	rOg-Tmax-5	Chr4
LOC_Os04g18830	MATH domain containing protein, expressed	rOg-Tmax-5	Chr4
LOC_Os04g18790	OsFBX126 - F-box domain containing protein, expressed	rOg-Tmax-5	Chr4
LOC_Os05g03780	cation efflux family protein, putative, expressed	rOg-Tmax-6	Chr5
LOC_Os05g03790	expressed protein	rOg-Tmax-6	Chr5
LOC_Os05g03810	trehalose phosphatase, putative, expressed	rOg-Tmax-6	Chr5
LOC_Os05g03820	glutamate--cysteine ligase, chloroplast precursor, putative, expressed	rOg-Tmax-6	Chr5
LOC_Os05g03830	aminotransferase, putative, expressed	rOg-Tmax-6	Chr5
LOC_Os05g03840	endoglucanase, putative, expressed	rOg-Tmax-6	Chr5
LOC_Os05g03860	CPuORF3 - conserved peptide uORF-containing transcript, expressed	rOg-Tmax-6	Chr5
LOC_Os05g03865	expressed protein	rOg-Tmax-6	Chr5
LOC_Os05g03870	expressed protein	rOg-Tmax-6	Chr5
LOC_Os05g03884	homeobox protein knotted-1-like 6, putative, expressed	rOg-Tmax-6	Chr5
LOC_Os05g08330	hypothetical protein	rOg-Tmax-7	Chr5
LOC_Os05g08340	expressed protein	rOg-Tmax-7	Chr5
LOC_Os05g08360	rRNA 2-O-methyltransferase fibrillarin 2, putative, expressed	rOg-Tmax-7	Chr5
LOC_Os05g08380	myosin heavy chain-related, putative, expressed	rOg-Tmax-7	Chr5
LOC_Os05g08390	expressed protein	rOg-Tmax-7	Chr5
LOC_Os05g08400	zinc finger C-x8-C-x5-C-x3-H type family protein, expressed	rOg-Tmax-7	Chr5
LOC_Os05g08414	expressed protein	rOg-Tmax-7	Chr5
LOC_Os05g08420	expressed protein	rOg-Tmax-7	Chr5
LOC_Os05g08350	OsFBX162 - F-box domain containing protein, expressed	rOg-Tmax-7	Chr5
LOC_Os05g08370	CESA1 - cellulose synthase, expressed	rOg-Tmax-7	Chr5
LOC_Os05g08410	ATP10 protein, expressed	rOg-Tmax-7	Chr5
LOC_Os07g23380	acyl CoA reductase, putative, expressed	rOg-Tmax-8	Chr7
LOC_Os07g23390	expressed protein	rOg-Tmax-8	Chr7
LOC_Os07g23410	fatty acid desaturase, putative, expressed	rOg-Tmax-8	Chr7
LOC_Os07g39020	OsSub53 - Putative Subtilisin homologue, expressed	rOg-Tmax-9	Chr7
LOC_Os07g39030	expressed protein	rOg-Tmax-9	Chr7
LOC_Os07g39040	expressed protein	rOg-Tmax-9	Chr7
LOC_Os07g39060	expressed protein	rOg-Tmax-9	Chr7
LOC_Os07g39070	5-formyltetrahydrofolate cyclo-ligase, putative, expressed	rOg-Tmax-9	Chr7
LOC_Os07g39080	expressed protein	rOg-Tmax-9	Chr7
LOC_Os07g39100	expressed protein	rOg-Tmax-9	Chr7
LOC_Os07g39110	AP2/EREBP transcription factor BABY BOOM, putative, expressed	rOg-Tmax-9	Chr7
LOC_Os07g39114	expressed protein	rOg-Tmax-9	Chr7
LOC_Os07g39120	expressed protein	rOg-Tmax-9	Chr7
LOC_Os07g39130	expressed protein	rOg-Tmax-9	Chr7
LOC_Os07g39140	expressed protein	rOg-Tmax-9	Chr7
LOC_Os07g39000	expressed protein	rOg-Tmax-9	Chr7
LOC_Os07g39010	lactose permease-related, putative, expressed	rOg-Tmax-9	Chr7
LOC_Os07g39090	pentatricopeptide repeat domain containing protein, putative, expressed	rOg-Tmax-9	Chr7
LOC_Os07g48244	ubiquinol-cytochrome c reductase complex 6.7 kDa protein, putative, expressed	rOg-Tmax-10	Chr7
LOC_Os07g48260	WRKY47, expressed	rOg-Tmax-10	Chr7
LOC_Os07g48270	helicase conserved C-terminal domain containing protein, expressed	rOg-Tmax-10	Chr7
LOC_Os07g48290	AGC AGC other RS6K like.2 - ACG kinases include homologs to PKA, PKG and PKC, expressed	rOg-Tmax-10	Chr7
LOC_Os07g48300	eukaryotic translation initiation factor 2 subunit beta, putative, expressed	rOg-Tmax-10	Chr7
LOC_Os07g48320	HAD superfamily phosphatase, putative, expressed	rOg-Tmax-10	Chr7
LOC_Os07g48200	B3 DNA binding domain containing protein, putative, expressed	rOg-Tmax-10	Chr7
LOC_Os07g48229	vacuolar-sorting receptor precursor, putative, expressed	rOg-Tmax-10	Chr7
LOC_Os07g48280	expressed protein	rOg-Tmax-10	Chr7
LOC_Os07g48310	inactive receptor kinase At2g26730 precursor, putative, expressed	rOg-Tmax-10	Chr7
LOC_Os07g48330	cytochrome P450, putative, expressed	rOg-Tmax-10	Chr7
LOC_Os08g05460	OsFBL40 - F-box domain and LRR containing protein, expressed	rOg-Tmax-11	Chr8
LOC_Os08g05470	expressed protein	rOg-Tmax-11	Chr8
LOC_Os08g05480	OsFBX261 - F-box domain containing protein, expressed	rOg-Tmax-11	Chr8
LOC_Os08g05490	tRNA synthetase, putative, expressed	rOg-Tmax-11	Chr8
LOC_Os08g05510	MYB family transcription factor, putative, expressed	rOg-Tmax-11	Chr8
LOC_Os08g05540	expressed protein	rOg-Tmax-11	Chr8
LOC_Os08g05550	expressed protein	rOg-Tmax-11	Chr8
LOC_Os08g05560	zinc finger, C3HC4 type domain containing protein, expressed	rOg-Tmax-11	Chr8
LOC_Os08g05580	aquaporin protein, putative, expressed	rOg-Tmax-11	Chr8
LOC_Os08g05590	aquaporin protein, putative, expressed	rOg-Tmax-11	Chr8
LOC_Os08g05610	cytochrome P450, putative, expressed	rOg-Tmax-11	Chr8
LOC_Os08g05620	cytochrome P450, putative, expressed	rOg-Tmax-11	Chr8
LOC_Os08g05520	myb-like DNA-binding domain containing protein, putative, expressed	rOg-Tmax-11	Chr8
LOC_Os08g05530	LSM domain containing protein, expressed	rOg-Tmax-11	Chr8
LOC_Os08g05570	monodehydroascorbate reductase, putative, expressed	rOg-Tmax-11	Chr8
LOC_Os08g05600	aquaporin protein, putative, expressed	rOg-Tmax-11	Chr8
LOC_Os08g05440	NB-ARC domain containing protein, expressed	rOg-Tmax-11	Chr8
LOC_Os09g09830	heavy-metal-associated domain-containing protein, putative, expressed	rOg-Tmax-12	Chr9
LOC_Os09g09850	heavy metal-associated domain containing protein	rOg-Tmax-12	Chr9
LOC_Os09g09900	expressed protein	rOg-Tmax-12	Chr9
LOC_Os09g09920	expressed protein	rOg-Tmax-12	Chr9
LOC_Os09g09930	heavy metal transport/detoxification protein, putative, expressed	rOg-Tmax-12	Chr9
LOC_Os09g09940	hypothetical protein	rOg-Tmax-12	Chr9
LOC_Os09g09944	expressed protein	rOg-Tmax-12	Chr9
LOC_Os09g09980	glucan endo-1%2C3-beta-glucosidase precursor, putative, expressed	rOg-Tmax-12	Chr9
LOC_Os09g10000	expressed protein	rOg-Tmax-12	Chr9
LOC_Os09g10010	expressed protein	rOg-Tmax-12	Chr9
LOC_Os09g09790	Fe-S metabolism associated domain containing protein, expressed	rOg-Tmax-12	Chr9
LOC_Os09g10054	disease resistance protein RPS2, putative, expressed	rOg-Tmax-12	Chr9
LOC_Os10g36130	hypothetical protein	rOg-Tmax-13	Chr10
LOC_Os10g36160	LTPL159 - Protease inhibitor/seed storage/LTP family protein precursor, expressed	rOg-Tmax-13	Chr10
LOC_Os10g36170	LTPL160 - Protease inhibitor/seed storage/LTP family protein precursor, expressed	rOg-Tmax-13	Chr10
LOC_Os10g36180	expressed protein	rOg-Tmax-13	Chr10
LOC_Os10g36190	PPR repeat domain containing protein, putative, expressed	rOg-Tmax-13	Chr10
LOC_Os10g36200	heavy metal-associated domain containing protein, expressed	rOg-Tmax-13	Chr10
LOC_Os10g36210	valyl-tRNA synthetase, putative, expressed	rOg-Tmax-13	Chr10
LOC_Os10g36250	tetratricopeptide repeat, putative, expressed	rOg-Tmax-13	Chr10
LOC_Os10g36260	expressed protein	rOg-Tmax-13	Chr10
LOC_Os10g36270	disease resistance RPP13-like protein 1, putative, expressed	rOg-Tmax-13	Chr10
LOC_Os10g36280	Leucine Rich Repeat family protein, expressed	rOg-Tmax-13	Chr10
LOC_Os10g36310	OsFBX390 - F-box domain containing protein, expressed	rOg-Tmax-13	Chr10
LOC_Os10g36320	cytochrome P450 94A1, putative, expressed	rOg-Tmax-13	Chr10
LOC_Os10g36340	expressed protein	rOg-Tmax-13	Chr10
LOC_Os10g36350	MSP domain containing protein, putative, expressed	rOg-Tmax-13	Chr10
LOC_Os10g36229	mov34/MPN/PAD-1 family protein, expressed	rOg-Tmax-13	Chr10
LOC_Os11g38830	PE-PGRS family protein, putative, expressed	rOg-Tmax-14	Chr11
LOC_Os11g38840	expressed protein	rOg-Tmax-14	Chr11
LOC_Os11g38850	TKL IRAK DUF26-la.7 - DUF26 kinases have homology to DUF26 containing loci, expressed	rOg-Tmax-14	Chr11
LOC_Os11g38860	methyltransferase, putative, expressed	rOg-Tmax-14	Chr11
LOC_Os11g38880	hypothetical protein	rOg-Tmax-14	Chr11
LOC_Os11g38870	helix-loop-helix DNA-binding domain containing protein, expressed	rOg-Tmax-14	Chr11
LOC_Os11g39910	DEFL80 - Defensin and Defensin-like DEFL family, expressed	rOg-Tmax-15	Chr11
LOC_Os11g39920	expressed protein	rOg-Tmax-15	Chr11
LOC_Os11g39990	patatin, putative, expressed	rOg-Tmax-16	Chr11
LOC_Os11g40030	cyclin-dependent kinase inhibitor, putative, expressed	rOg-Tmax-16	Chr11
LOC_Os11g40070	expressed protein	rOg-Tmax-16	Chr11
LOC_Os11g40090	A49-like RNA polymerase I associated factor family protein, expressed	rOg-Tmax-16	Chr11
LOC_Os11g40100	GRF-interacting factor 2, putative, expressed	rOg-Tmax-16	Chr11
LOC_Os11g40110	RWP-RK, putative, expressed	rOg-Tmax-16	Chr11
LOC_Os11g40120	expressed protein	rOg-Tmax-16	Chr11
LOC_Os11g40130	expressed protein	rOg-Tmax-16	Chr11
LOC_Os11g40140	peptidase, T1 family, putative, expressed	rOg-Tmax-16	Chr11
LOC_Os11g40150	DNA repair protein Rad51, putative, expressed	rOg-Tmax-16	Chr11
LOC_Os11g40080	lipin, N-terminal conserved region family protein, expressed	rOg-Tmax-16	Chr11
LOC_Os11g40009	phospholipase, patatin family, putative, expressed	rOg-Tmax-16	Chr11

## Sheet: RYMV
GeneID	MSU annotation	Region	Chromosome
LOC_Os01g37370	expressed protein	rOg-RYMV-1	Chr1
LOC_Os01g37690	sodium/calcium exchanger protein, putative, expressed	rOg-RYMV-2	Chr1
LOC_Os01g37700	expressed protein	rOg-RYMV-2	Chr1
LOC_Os01g37740	expressed protein	rOg-RYMV-2	Chr1
LOC_Os01g37750	glutathione S-transferase, putative, expressed	rOg-RYMV-2	Chr1
LOC_Os01g37710	expressed protein	rOg-RYMV-2	Chr1
LOC_Os01g37760	glutamate dehydrogenase protein, putative, expressed	rOg-RYMV-2	Chr1
LOC_Os02g13660	meiosis 5, putative, expressed	rOg-RYMV-3	Chr2
LOC_Os02g13670	helix-loop-helix DNA-binding domain containing protein, expressed	rOg-RYMV-3	Chr2
LOC_Os02g13690	hypothetical protein	rOg-RYMV-3	Chr2
LOC_Os02g13700	expressed protein	rOg-RYMV-3	Chr2
LOC_Os02g13710	ethylene-responsive transcription factor TINY, putative, expressed	rOg-RYMV-3	Chr2
LOC_Os02g14240	hypothetical protein	rOg-RYMV-4	Chr2
LOC_Os02g14290	scramblase, putative, expressed	rOg-RYMV-4	Chr2
LOC_Os02g18160	expressed protein	rOg-RYMV-3	Chr2
LOC_Os02g18170	hypothetical protein	rOg-RYMV-5	Chr2
LOC_Os02g18180	ATP-binding cassette sub-family E member 1, putative, expressed	rOg-RYMV-5	Chr2
LOC_Os02g18190	expressed protein	rOg-RYMV-5	Chr2
LOC_Os02g18220	expressed protein	rOg-RYMV-5	Chr2
LOC_Os02g18250	hypothetical protein	rOg-RYMV-5	Chr2
LOC_Os03g18600	cyclase/dehydrase family protein, putative, expressed	rOg-RYMV-6	Chr3
LOC_Os03g18620	PPR repeat domain containing protein, putative, expressed	rOg-RYMV-6	Chr3
LOC_Os03g18630	receptor-like kinase RHG1, putative, expressed	rOg-RYMV-6	Chr3
LOC_Os03g18640	laccase precursor protein, putative, expressed	rOg-RYMV-6	Chr3
LOC_Os03g18650	hypothetical protein	rOg-RYMV-6	Chr3
LOC_Os03g18670	expressed protein	rOg-RYMV-6	Chr3
LOC_Os03g18680	membrane associated DUF588 domain containing protein, putative, expressed	rOg-RYMV-6	Chr3
LOC_Os03g18690	26S protease regulatory subunit 4, putative, expressed	rOg-RYMV-6	Chr3
LOC_Os03g18660	expressed protein	rOg-RYMV-6	Chr3
LOC_Os03g18710	expressed protein	rOg-RYMV-7	Chr3
LOC_Os03g18720	RNA recognition motif containing protein, putative, expressed	rOg-RYMV-7	Chr3
LOC_Os03g18729	expressed protein	rOg-RYMV-7	Chr3
LOC_Os03g18750	hypothetical protein	rOg-RYMV-7	Chr3
LOC_Os03g18760	hypothetical protein	rOg-RYMV-7	Chr3
LOC_Os03g18770	wound-induced protein WI12, putative, expressed	rOg-RYMV-7	Chr3
LOC_Os03g18779	expressed protein	rOg-RYMV-7	Chr3
LOC_Os03g18790	SAG20, putative, expressed	rOg-RYMV-7	Chr3
LOC_Os03g18700	expressed protein	rOg-RYMV-7	Chr3
LOC_Os03g18740	oxidoreductase, short chain dehydrogenase/reductase family, putative, expressed	rOg-RYMV-7	Chr3
LOC_Os03g41290	expressed protein	rOg-RYMV-8	Chr3
LOC_Os03g41300	expressed protein	rOg-RYMV-8	Chr3
LOC_Os03g41310	expressed protein	rOg-RYMV-8	Chr3
LOC_Os03g41320	expressed protein	rOg-RYMV-8	Chr3
LOC_Os03g41330	DUF260 domain containing protein, putative, expressed	rOg-RYMV-8	Chr3
LOC_Os03g41339	expressed protein	rOg-RYMV-8	Chr3
LOC_Os03g41350	BTBN7 - Bric-a-Brac, Tramtrack, Broad Complex BTB domain with non-phototropic hypocotyl 3 NPH3 domain, expressed	rOg-RYMV-8	Chr3
LOC_Os03g41380	expressed protein	rOg-RYMV-8	Chr3
LOC_Os03g41390	ZOS3-15 - C2H2 zinc finger protein, expressed	rOg-RYMV-8	Chr3
LOC_Os03g41400	EBNA-1, putative, expressed	rOg-RYMV-8	Chr3
LOC_Os03g41419	serpin domain containing protein, putative, expressed	rOg-RYMV-9	Chr3
LOC_Os03g41480	expressed protein	rOg-RYMV-9	Chr3
LOC_Os03g41500	expressed protein	rOg-RYMV-9	Chr3
LOC_Os03g41510	oxidoreductase, aldo/keto reductase family protein, putative, expressed	rOg-RYMV-9	Chr3
LOC_Os03g41530	single-stranded DNA-binding protein, putative, expressed	rOg-RYMV-9	Chr3
LOC_Os03g41600	DUF260 domain containing protein, putative, expressed	rOg-RYMV-9	Chr3
LOC_Os03g41612	ribosomal protein L25, putative, expressed	rOg-RYMV-9	Chr3
LOC_Os03g41640	GRF zinc finger family protein, expressed	rOg-RYMV-9	Chr3
LOC_Os03g41662	expressed protein	rOg-RYMV-9	Chr3
LOC_Os03g41675	expressed protein	rOg-RYMV-9	Chr3
LOC_Os03g41690	expressed protein	rOg-RYMV-9	Chr3
LOC_Os03g41540	hypothetical protein	rOg-RYMV-9	Chr3
LOC_Os03g41810	hypothetical protein	rOg-RYMV-10	Chr3
LOC_Os03g41820	expressed protein	rOg-RYMV-10	Chr3
LOC_Os03g41910	hypothetical protein	rOg-RYMV-10	Chr3
LOC_Os03g41932	expressed protein	rOg-RYMV-10	Chr3
LOC_Os03g41940	expressed protein	rOg-RYMV-10	Chr3
LOC_Os03g42010	DNA-directed polymerase, putative, expressed	rOg-RYMV-10	Chr3
LOC_Os03g42030	expressed protein	rOg-RYMV-10	Chr3
LOC_Os03g42040	HEAT repeat family protein, putative, expressed	rOg-RYMV-10	Chr3
LOC_Os03g41870	nucleic acid binding protein, putative	rOg-RYMV-10	Chr3
LOC_Os03g41920	expressed protein	rOg-RYMV-10	Chr3
LOC_Os03g42020	calcium-transporting ATPase, plasma membrane-type, putative, expressed	rOg-RYMV-10	Chr3
LOC_Os03g42050	exportin-7-A, putative, expressed	rOg-RYMV-11	Chr3
LOC_Os03g44620	chaperone protein dnaJ, putative, expressed	rOg-RYMV-11	Chr3
LOC_Os03g44630	plastocyanin-like domain containing protein, putative, expressed	rOg-RYMV-11	Chr3
LOC_Os03g44636	zinc finger, C3HC4 type domain containing protein, expressed	rOg-RYMV-11	Chr3
LOC_Os03g44642	zinc finger, C3HC4 type domain containing protein, expressed	rOg-RYMV-11	Chr3
LOC_Os03g44650	glutaredoxin, putative, expressed	rOg-RYMV-11	Chr3
LOC_Os03g44660	cytosolic 5-nucleotidase III, putative, expressed	rOg-RYMV-11	Chr3
LOC_Os03g44680	expressed protein	rOg-RYMV-11	Chr3
LOC_Os03g44610	IQ calmodulin-binding motif domain containing protein, expressed	rOg-RYMV-11	Chr3
LOC_Os03g44670	expressed protein	rOg-RYMV-11	Chr3
LOC_Os03g60690	pentatricopeptide, putative, expressed	rOg-RYMV-12	Chr3
LOC_Os03g60700	dolichyl-phosphate beta-glycosyltransferase, putative, expressed	rOg-RYMV-12	Chr3
LOC_Os03g60720	expansin precursor, putative, expressed	rOg-RYMV-12	Chr3
LOC_Os03g60740	expressed protein	rOg-RYMV-12	Chr3
LOC_Os03g60750	ribosomal RNA large subunit methyltransferase J, putative, expressed	rOg-RYMV-12	Chr3
LOC_Os03g60760	expressed protein	rOg-RYMV-12	Chr3
LOC_Os03g60660	expressed protein	rOg-RYMV-12	Chr3
LOC_Os03g60710	protein kinase domain containing protein, expressed	rOg-RYMV-12	Chr3
LOC_Os03g60780	armadillo/beta-catenin-like repeat containing protein, expressed	rOg-RYMV-12	Chr3
LOC_Os04g41740	expressed protein	rOg-RYMV-13	Chr4
LOC_Os04g41750	expressed protein	rOg-RYMV-13	Chr4
LOC_Os04g41759	expressed protein	rOg-RYMV-13	Chr4
LOC_Os04g41770	expressed protein	rOg-RYMV-13	Chr4
LOC_Os04g41780	expressed protein	rOg-RYMV-13	Chr4
LOC_Os04g41790	expressed protein	rOg-RYMV-13	Chr4
LOC_Os04g41800	expressed protein	rOg-RYMV-13	Chr4
LOC_Os04g41810	expressed protein	rOg-RYMV-13	Chr4
LOC_Os04g41830	myb-like DNA-binding domain containing protein, expressed	rOg-RYMV-13	Chr4
LOC_Os04g41820	transcription factor RF2a, putative, expressed	rOg-RYMV-13	Chr4
LOC_Os04g42250	transferase family protein, putative, expressed	rOg-RYMV-14	Chr4
LOC_Os04g42270	60S ribosomal protein L23A, putative, expressed	rOg-RYMV-14	Chr4
LOC_Os04g42280	CorA-like magnesium transporter protein, putative, expressed	rOg-RYMV-14	Chr4
LOC_Os04g42310	B4-BTB3 - Bric-a-Brac, Tramtrack, Broad Complex BTB domain with B4 subfamily conserved sequence, expressed	rOg-RYMV-14	Chr4
LOC_Os04g42320	AT hook motif family protein, expressed	rOg-RYMV-14	Chr4
LOC_Os04g42340	expressed protein	rOg-RYMV-14	Chr4
LOC_Os04g42350	heavy metal-associated domain containing protein, expressed	rOg-RYMV-14	Chr4
LOC_Os04g42360	expressed protein	rOg-RYMV-14	Chr4
LOC_Os04g42370	expressed protein	rOg-RYMV-14	Chr4
LOC_Os04g42380	ribosomal protein S17, putative, expressed	rOg-RYMV-14	Chr4
LOC_Os04g42260	protein phosphatase 2C, putative, expressed	rOg-RYMV-14	Chr4
LOC_Os04g42290	methyladenine glycosylase, putative, expressed	rOg-RYMV-14	Chr4
LOC_Os04g42330	Spc97 / Spc98 family protein, putative, expressed	rOg-RYMV-14	Chr4
LOC_Os04g42430	EF hand family protein, putative, expressed	rOg-RYMV-15	Chr4
LOC_Os04g42444	expressed protein	rOg-RYMV-15	Chr4
LOC_Os04g42451	expressed protein	rOg-RYMV-15	Chr4
LOC_Os04g42460	G-patch domain containing protein, expressed	rOg-RYMV-15	Chr4
LOC_Os04g42480	receptor-like protein kinase At3g46290 precursor, putative, expressed	rOg-RYMV-15	Chr4
LOC_Os04g42500	trafficking protein particle complex subunit, putative, expressed	rOg-RYMV-15	Chr4
LOC_Os04g42470	regulatory subunit, putative, expressed	rOg-RYMV-15	Chr4
LOC_Os04g42490	DIE2/ALG10 family, putative, expressed	rOg-RYMV-15	Chr4
LOC_Os04g42550	expressed protein	rOg-RYMV-16	Chr4
LOC_Os04g42560	expressed protein	rOg-RYMV-16	Chr4
LOC_Os04g42580	carboxyvinyl-carboxyphosphonate phosphorylmutase, putative, expressed	rOg-RYMV-16	Chr4
LOC_Os04g42590	expressed protein	rOg-RYMV-16	Chr4
LOC_Os04g42610	plant protein of unknown function DUF869 domain containing protein, expressed	rOg-RYMV-16	Chr4
LOC_Os04g42620	uncharacterized protein At4g06744 precursor, putative, expressed	rOg-RYMV-16	Chr4
LOC_Os04g42634	expressed protein	rOg-RYMV-16	Chr4
LOC_Os04g42650	plant protein of unknown function domain containing protein, expressed	rOg-RYMV-16	Chr4
LOC_Os04g42670	OsFBL19 - F-box domain and LRR containing protein, expressed	rOg-RYMV-16	Chr4
LOC_Os04g42680	hypothetical protein	rOg-RYMV-16	Chr4
LOC_Os04g42690	UDP-glucoronosyl and UDP-glucosyl transferase domain containing protein, expressed	rOg-RYMV-16	Chr4
LOC_Os04g42700	receptor-like protein kinase precursor, putative, expressed	rOg-RYMV-16	Chr4
LOC_Os04g42720	TMS membrane protein/tumour differentially expressed protein, putative, expressed	rOg-RYMV-16	Chr4
LOC_Os04g42570	AP2/EREBP transcription factor BABY BOOM, putative, expressed	rOg-RYMV-16	Chr4
LOC_Os04g42600	polyadenylate-binding protein, putative, expressed	rOg-RYMV-16	Chr4
LOC_Os04g59120	auxin-induced protein 5NG4, putative, expressed	rOg-RYMV-17	Chr4
LOC_Os04g59140	expressed protein	rOg-RYMV-17	Chr4
LOC_Os04g59150	peroxidase precursor, putative, expressed	rOg-RYMV-17	Chr4
LOC_Os04g59190	peroxidase precursor, putative, expressed	rOg-RYMV-17	Chr4
LOC_Os04g59130	OsFBT6 - F-box and tubby domain containing protein, expressed	rOg-RYMV-17	Chr4
LOC_Os04g59160	peroxidase precursor, putative, expressed	rOg-RYMV-17	Chr4
LOC_Os05g18790	formyl transferase, putative, expressed	rOg-RYMV-18	Chr5
LOC_Os05g18800	expressed protein	rOg-RYMV-18	Chr5
LOC_Os05g18850	endoribonuclease Dicer, putative, expressed	rOg-RYMV-18	Chr5
LOC_Os05g18860	STIGL2 - Stigma-specific Stig1 family protein precursor, putative, expressed	rOg-RYMV-18	Chr5
LOC_Os05g18870	hypothetical protein	rOg-RYMV-18	Chr5
LOC_Os05g18940	STIGL3 - Stigma-specific Stig1 family protein precursor, putative, expressed	rOg-RYMV-18	Chr5
LOC_Os05g18950	pentatricopeptide, putative, expressed	rOg-RYMV-18	Chr5
LOC_Os05g18960	expressed protein	rOg-RYMV-18	Chr5
LOC_Os05g18970	expressed protein	rOg-RYMV-18	Chr5
LOC_Os05g19010	expressed protein	rOg-RYMV-18	Chr5
LOC_Os05g19040	prefoldin, putative, expressed	rOg-RYMV-18	Chr5
LOC_Os05g19000	expressed protein	rOg-RYMV-18	Chr5
LOC_Os05g19030	expressed protein	rOg-RYMV-18	Chr5
LOC_Os05g41380	expressed protein	rOg-RYMV-19	Chr5
LOC_Os05g41390	cyclin, putative, expressed	rOg-RYMV-19	Chr5
LOC_Os05g41400	indole-3-acetate beta-glucosyltransferase, putative, expressed	rOg-RYMV-19	Chr5
LOC_Os05g41370	TKL_IRAK_DUF26-la.1 - DUF26 kinases have homology to DUF26 containing loci, expressed	rOg-RYMV-19	Chr5
LOC_Os05g46560	RAN GTPase-activating protein 1, putative, expressed	rOg-RYMV-20	Chr5
LOC_Os05g46570	WD domain, G-beta repeat domain containing protein, expressed	rOg-RYMV-20	Chr5
LOC_Os05g46590	hypothetical protein	rOg-RYMV-20	Chr5
LOC_Os05g46600	hypothetical protein	rOg-RYMV-20	Chr5
LOC_Os05g46610	myb-like DNA-binding domain containing protein, putative, expressed	rOg-RYMV-20	Chr5
LOC_Os05g46620	chaperone protein dnaJ 10, putative, expressed	rOg-RYMV-20	Chr5
LOC_Os05g46630	expressed protein	rOg-RYMV-20	Chr5
LOC_Os05g46640	expressed protein	rOg-RYMV-20	Chr5
LOC_Os05g46650	expressed protein	rOg-RYMV-20	Chr5
LOC_Os05g46580	polyprenyl synthetase, putative, expressed	rOg-RYMV-20	Chr5
LOC_Os07g35860	plastocyanin-like domain containing protein, putative, expressed	rOg-RYMV-22	Chr7
LOC_Os07g35870	basic helix-loop-helix DND-binding domain containing protein, expressed	rOg-RYMV-22	Chr7
LOC_Os07g35880	beta-amylase, putative, expressed	rOg-RYMV-22	Chr7
LOC_Os07g35920	expressed protein	rOg-RYMV-22	Chr7
LOC_Os08g21240	hypothetical protein	rOg-RYMV-23	Chr8
LOC_Os11g16420	protein of unknown function containing protein, expressed	rOg-RYMV-24	Chr11
LOC_Os11g16440	hypothetical protein	rOg-RYMV-24	Chr11
LOC_Os11g16460	expressed protein	rOg-RYMV-24	Chr11
LOC_Os11g16500	RGH1A, putative, expressed	rOg-RYMV-24	Chr11
LOC_Os11g16510	disease resistance protein RPM1, putative, expressed	rOg-RYMV-24	Chr11
LOC_Os11g16530	mal, putative, expressed	rOg-RYMV-24	Chr11
LOC_Os11g16550	uncharacterized protein ycf53, putative, expressed	rOg-RYMV-24	Chr11
LOC_Os11g16560	expressed protein	rOg-RYMV-24	Chr11
LOC_Os11g16570	expressed protein	rOg-RYMV-24	Chr11
LOC_Os11g16590	ATP-dependent Clp protease ATP-binding subunit clpA homolog CD4B,chloroplast precursor, putative, expressed	rOg-RYMV-24	Chr11
LOC_Os11g16600	hypothetical protein	rOg-RYMV-24	Chr11
LOC_Os11g16650	hypothetical protein	rOg-RYMV-24	Chr11
LOC_Os11g16660	hypothetical protein	rOg-RYMV-24	Chr11
LOC_Os11g16670	expressed protein	rOg-RYMV-24	Chr11
LOC_Os11g16680	transferase family protein, putative, expressed	rOg-RYMV-24	Chr11
LOC_Os11g16430	diphthamide biosynthesis protein, putative, expressed	rOg-RYMV-24	Chr11
LOC_Os11g16470	MLA10, putative, expressed	rOg-RYMV-24	Chr11
LOC_Os11g16520	expressed protein	rOg-RYMV-24	Chr11
LOC_Os11g16540	tetratricopeptide repeat domain containing protein, expressed	rOg-RYMV-24	Chr11
LOC_Os11g16580	endonuclease III-like protein 1, putative, expressed	rOg-RYMV-24	Chr11
LOC_Os11g16630	expressed protein	rOg-RYMV-24	Chr11
LOC_Os11g22760	hypothetical protein	rOg-RYMV-25	Chr11
LOC_Os11g22770	expressed protein	rOg-RYMV-25	Chr11
LOC_Os11g42470	expressed protein	rOg-RYMV-26	Chr11
LOC_Os11g42480	transferase family domain containing protein, expressed	rOg-RYMV-26	Chr11
LOC_Os11g42500	dirigent, putative, expressed	rOg-RYMV-26	Chr11
LOC_Os11g42510	tyrosine aminotransferase, putative, expressed	rOg-RYMV-26	Chr11
LOC_Os11g42520	DEFL34 - Defensin and Defensin-like DEFL family, expressed	rOg-RYMV-26	Chr11
LOC_Os11g42525	hypothetical protein	rOg-RYMV-26	Chr11
LOC_Os11g42530	DEFL25 - Defensin and Defensin-like DEFL family	rOg-RYMV-26	Chr11
LOC_Os11g42540	oxidoreductase, aldo/keto reductase family protein, putative, expressed	rOg-RYMV-26	Chr11
LOC_Os11g42550	dirigent, putative, expressed	rOg-RYMV-26	Chr11
LOC_Os11g42570	NBS-LRR type disease resistance protein, putative, expressed	rOg-RYMV-26	Chr11
LOC_Os11g43140	expressed protein	rOg-RYMV-27	Chr11
LOC_Os11g43170	hypothetical protein	rOg-RYMV-27	Chr11
LOC_Os11g43200	tropinone reductase 2, putative, expressed	rOg-RYMV-27	Chr11
LOC_Os11g43220	expressed protein	rOg-RYMV-27	Chr11
LOC_Os11g43240	expressed protein	rOg-RYMV-27	Chr11
LOC_Os11g43180	expressed protein	rOg-RYMV-27	Chr11
LOC_Os11g43340	expressed protein	rOg-RYMV-28	Chr11
LOC_Os11g43360	tropinone reductase 2, putative, expressed	rOg-RYMV-28	Chr11
LOC_Os11g43390	expressed protein	rOg-RYMV-28	Chr11
LOC_Os11g43404	expressed protein	rOg-RYMV-28	Chr11
LOC_Os11g43420	LZ-NBS-LRR class RGA, putative, expressed	rOg-RYMV-28	Chr11
LOC_Os11g43480	Leucine Rich Repeat family protein, expressed	rOg-RYMV-28	Chr11
LOC_Os11g43490	expressed protein	rOg-RYMV-28	Chr11
LOC_Os11g43500	NBS-LRR type disease resistance protein, putative, expressed	rOg-RYMV-28	Chr11
LOC_Os11g43510	lipase precursor, putative, expressed	rOg-RYMV-28	Chr11
LOC_Os11g43520	OsGrx_C17 - glutaredoxin subgroup III, expressed	rOg-RYMV-28	Chr11
LOC_Os11g43530	OsGrx_C13 - glutaredoxin subgroup III, expressed	rOg-RYMV-28	Chr11
LOC_Os11g43550	OsGrx_C14 - glutaredoxin subgroup III, expressed	rOg-RYMV-28	Chr11
LOC_Os11g43570	hypothetical protein	rOg-RYMV-28	Chr11
LOC_Os11g43580	OsGrx_C16 - glutaredoxin subgroup III, expressed	rOg-RYMV-28	Chr11
LOC_Os11g43590	kelch repeat protein, putative, expressed	rOg-RYMV-28	Chr11
LOC_Os11g43600	peptide chain release factor protein, putative, expressed	rOg-RYMV-28	Chr11
LOC_Os11g43620	LSM domain containing protein, expressed	rOg-RYMV-28	Chr11
LOC_Os11g43650	ompA/MotB, putative, expressed	rOg-RYMV-28	Chr11
LOC_Os11g43690	expressed protein	rOg-RYMV-28	Chr11
LOC_Os11g43720	expressed protein	rOg-RYMV-28	Chr11
LOC_Os11g43740	OsMADS68 - MADS-box family gene with MIK-2A type-box, expressed	rOg-RYMV-28	Chr11
LOC_Os11g43750	polygalacturonase, putative, expressed	rOg-RYMV-28	Chr11
LOC_Os11g43760	lipase class 3 family protein, putative, expressed	rOg-RYMV-28	Chr11
LOC_Os11g43790	DUF581 domain containing protein, expressed	rOg-RYMV-28	Chr11
LOC_Os11g43800	PPR repeat domain containing protein, putative, expressed	rOg-RYMV-28	Chr11
LOC_Os11g43820	myristoyl-acyl carrier protein thioesterase, chloroplast precursor, putative, expressed	rOg-RYMV-28	Chr11
LOC_Os11g43840	conserved hypothetical protein	rOg-RYMV-28	Chr11
LOC_Os11g43860	sodium/calcium exchanger protein, putative, expressed	rOg-RYMV-28	Chr11
LOC_Os11g43890	WD domain, G-beta repeat domain containing protein, expressed	rOg-RYMV-28	Chr11
LOC_Os11g43895	expressed protein	rOg-RYMV-28	Chr11
LOC_Os11g43900	translationally-controlled tumor protein, putative, expressed	rOg-RYMV-28	Chr11
LOC_Os11g43910	expressed protein	rOg-RYMV-28	Chr11
LOC_Os11g43914	expressed protein	rOg-RYMV-28	Chr11
LOC_Os11g43920	expressed protein	rOg-RYMV-28	Chr11
LOC_Os11g43950	dnaJ domain containing protein, expressed	rOg-RYMV-28	Chr11
LOC_Os11g43960	mitochondrial carrier protein, putative, expressed	rOg-RYMV-28	Chr11
LOC_Os11g43980	peroxidase precursor, putative, expressed	rOg-RYMV-28	Chr11
LOC_Os11g43990	expressed protein	rOg-RYMV-28	Chr11
LOC_Os11g44000	expressed protein	rOg-RYMV-28	Chr11
LOC_Os11g44030	expressed protein	rOg-RYMV-28	Chr11
LOC_Os11g44040	hypothetical protein	rOg-RYMV-28	Chr11
LOC_Os11g44110	expressed protein	rOg-RYMV-28	Chr11
LOC_Os11g43540	expressed protein	rOg-RYMV-28	Chr11
LOC_Os11g43610	oxidoreductase, 2OG-Fe oxygenase family protein, putative, expressed	rOg-RYMV-28	Chr11
LOC_Os11g43700	RGH1A, putative, expressed	rOg-RYMV-28	Chr11
LOC_Os11g43710	expressed protein	rOg-RYMV-28	Chr11
LOC_Os11g43770	Leucine Rich Repeat family protein, expressed	rOg-RYMV-28	Chr11
LOC_Os11g43934	pentatricopeptide, putative, expressed	rOg-RYMV-28	Chr11
LOC_Os11g43970	AAA-type ATPase family protein, putative, expressed	rOg-RYMV-28	Chr11
LOC_Os11g43830	pectinesterase, putative, expressed	rOg-RYMV-28	Chr11
LOC_Os11g43410	Leucine Rich Repeat family protein, expressed	rOg-RYMV-28	Chr11
LOC_Os11g44260	expressed protein	rOg-RYMV-29	Chr11
LOC_Os11g44280	hypothetical protein	rOg-RYMV-29	Chr11
LOC_Os11g44290	expressed protein	rOg-RYMV-29	Chr11
LOC_Os11g44300	expressed protein	rOg-RYMV-29	Chr11
LOC_Os11g44310	calmodulin binding protein, putative, expressed	rOg-RYMV-29	Chr11
LOC_Os11g44330	expressed protein	rOg-RYMV-29	Chr11
LOC_Os11g44340	calmodulin binding protein, putative, expressed	rOg-RYMV-29	Chr11
LOC_Os11g44660	protein kinase, putative, expressed	rOg-RYMV-30	Chr11
LOC_Os11g44690	cysteine-rich receptor-like protein kinase 19 precursor, putative, expressed	rOg-RYMV-30	Chr11
LOC_Os11g44680	calmodulin binding protein, putative, expressed	rOg-RYMV-30	Chr11
LOC_Os11g44700	calmodulin binding protein, putative, expressed	rOg-RYMV-30	Chr11
LOC_Os11g44650	expressed protein	rOg-RYMV-30	Chr11
LOC_Os11g44870	expressed protein	rOg-RYMV-31	Chr11
LOC_Os11g44890	expressed protein	rOg-RYMV-31	Chr11
LOC_Os11g44920	expressed protein	rOg-RYMV-31	Chr11
LOC_Os11g44930	pentatricopeptide repeat domain containing protein, putative, expressed	rOg-RYMV-31	Chr11
LOC_Os11g44940	seed maturation protein PM27, putative, expressed	rOg-RYMV-31	Chr11
LOC_Os11g44950	glycosyl hydrolase family 3 protein, putative, expressed	rOg-RYMV-31	Chr11
LOC_Os11g44960	NBS-LRR disease resistance protein, putative, expressed	rOg-RYMV-31	Chr11
LOC_Os11g44880	kinesin-4, putative, expressed	rOg-RYMV-31	Chr11
LOC_Os11g44910	DEAD-box ATP-dependent RNA helicase, putative, expressed	rOg-RYMV-31	Chr11

## Sheet: flowering
GeneID	MSU annotation	Region	Chromosome
LOC_Os01g08440	UDP-glucoronosyl and UDP-glucosyl transferase domain containing protein, expressed	rOg-Flower-1	Chr1
LOC_Os01g08460	TMS membrane protein/tumour differentially expressed protein, putative, expressed	rOg-Flower-1	Chr1
LOC_Os01g08464	expressed protein	rOg-Flower-1	Chr1
LOC_Os01g08490	conserved hypothetical protein	rOg-Flower-1	Chr1
LOC_Os01g08520	DUF581 domain containing protein, expressed	rOg-Flower-1	Chr1
LOC_Os01g08550	aminoacyl-tRNA synthetase, putative, expressed	rOg-Flower-1	Chr1
LOC_Os01g08560	DnaK family protein, putative, expressed	rOg-Flower-1	Chr1
LOC_Os01g08570	2-oxoglutarate and iron-dependent oxygenase domain-containing protein2, putative, expressed	rOg-Flower-1	Chr1
LOC_Os01g08590	expressed protein	rOg-Flower-1	Chr1
LOC_Os01g08600	expressed protein	rOg-Flower-1	Chr1
LOC_Os01g08610	hAT dimerisation domain-containing protein, putative, expressed	rOg-Flower-1	Chr1
LOC_Os01g08620	expressed protein	rOg-Flower-1	Chr1
LOC_Os01g08630	expressed protein	rOg-Flower-1	Chr1
LOC_Os01g08660	aquaporin protein, putative, expressed	rOg-Flower-1	Chr1
LOC_Os01g08670	expressed protein	rOg-Flower-1	Chr1
LOC_Os01g08690	holocarboxylase synthetase, putative, expressed	rOg-Flower-1	Chr1
LOC_Os01g08700	GIGANTEA, putative, expressed	rOg-Flower-1	Chr1
LOC_Os01g08740	expressed protein	rOg-Flower-1	Chr1
LOC_Os01g08430	expressed protein	rOg-Flower-1	Chr1
LOC_Os01g08450	ras-related protein, putative, expressed	rOg-Flower-1	Chr1
LOC_Os01g08510	MAR-binding filament-like protein 1, putative, expressed	rOg-Flower-1	Chr1
LOC_Os01g08540	DNA mismatch repair protein MSH6-2, putative, expressed	rOg-Flower-1	Chr1
LOC_Os01g08580	frigida, putative, expressed	rOg-Flower-1	Chr1
LOC_Os01g08650	expressed protein	rOg-Flower-1	Chr1
LOC_Os01g08710	WRKY102, expressed	rOg-Flower-1	Chr1
LOC_Os01g08680	myb/SANT domain protein, putative, expressed	rOg-Flower-1	Chr1
LOC_Os02g51990	expressed protein	rOg-Flower-2	Chr2
LOC_Os02g52000	phosphate-induced protein 1 conserved region domain containing protein, expressed	rOg-Flower-2	Chr2
LOC_Os02g52010	phosphate-induced protein 1 conserved region domain containing protein, expressed	rOg-Flower-2	Chr2
LOC_Os02g52040	phosphate-induced protein 1 conserved region domain containing protein, expressed	rOg-Flower-2	Chr2
LOC_Os02g52060	peptide transporter like protein, putative, expressed	rOg-Flower-2	Chr2
LOC_Os02g52030	expressed protein	rOg-Flower-2	Chr2
LOC_Os02g52420	peptidase, M24 family protein, putative, expressed	rOg-Flower-3	Chr2
LOC_Os02g52430	regulator of ribonuclease, putative, expressed	rOg-Flower-3	Chr2
LOC_Os02g52440	hypothetical protein	rOg-Flower-3	Chr2
LOC_Os02g52450	regulator of ribonuclease, putative, expressed	rOg-Flower-3	Chr2
LOC_Os02g52470	ATP-binding domain-containing protein, putative, expressed	rOg-Flower-3	Chr2
LOC_Os02g52490	expressed protein	rOg-Flower-3	Chr2
LOC_Os02g52390	M16 domain containing zinc peptidase, putative, expressed	rOg-Flower-3	Chr2
LOC_Os02g52410	expressed protein	rOg-Flower-3	Chr2
LOC_Os02g52460	zinc knuckle domain containing protein, expressed	rOg-Flower-3	Chr2
LOC_Os02g52480	cyclin-dependent kinase inhibitor, putative, expressed	rOg-Flower-3	Chr2
LOC_Os02g52540	EF hand family protein, putative, expressed	rOg-Flower-4	Chr2
LOC_Os02g52550	uncharacterized Cys-rich domain containing protein, putative, expressed	rOg-Flower-4	Chr2
LOC_Os02g52560	xyloglucan fucosyltransferase, putative, expressed	rOg-Flower-4	Chr2
LOC_Os02g52610	xyloglucan fucosyltransferase, putative, expressed	rOg-Flower-4	Chr2
LOC_Os02g52510	SNF2 family N-terminal domain containing protein, expressed	rOg-Flower-4	Chr2
LOC_Os02g52590	xyloglucan fucosyltransferase, putative, expressed	rOg-Flower-4	Chr2
LOC_Os07g08090	U-box protein, putative, expressed	rOg-Flower-5	Chr7
LOC_Os07g08120	BTBT2 - Bric-a-Brac, Tramtrack, Broad Complex BTB domain with tetratricopeptide repeats, expressed	rOg-Flower-5	Chr7
LOC_Os07g08140	heat stress transcription factor, putative, expressed	rOg-Flower-5	Chr7
LOC_Os07g08150	early light-induced protein, chloroplast precursor, putative, expressed	rOg-Flower-5	Chr7
LOC_Os07g08160	early light-induced protein, chloroplast precursor, putative, expressed	rOg-Flower-5	Chr7
LOC_Os07g08170	ruvB-like, putative, expressed	rOg-Flower-5	Chr7
LOC_Os07g18820	hypothetical protein	rOg-Flower-6	Chr7
LOC_Os08g13420	S-domain receptor-like protein kinase, putative, expressed	rOg-Flower-7	Chr8
LOC_Os08g13430	expressed protein	rOg-Flower-7	Chr8
LOC_Os08g13450	expressed protein	rOg-Flower-7	Chr8
LOC_Os08g13469	expressed protein	rOg-Flower-7	Chr8
LOC_Os08g13480	expressed protein	rOg-Flower-7	Chr8
LOC_Os08g13460	expressed protein	rOg-Flower-7	Chr8
LOC_Os08g13490	expressed protein	rOg-Flower-7	Chr8
LOC_Os08g13440	cupin domain containing protein, expressed	rOg-Flower-7	Chr8
LOC_Os08g15040	ADP-ribosylation factor, putative, expressed	rOg-Flower-8	Chr8
LOC_Os08g15050	CCT/B-box zinc finger protein, putative, expressed	rOg-Flower-8	Chr8
LOC_Os08g15060	ATP binding protein, putative, expressed	rOg-Flower-8	Chr8
LOC_Os08g15070	GDU1, putative, expressed	rOg-Flower-8	Chr8
LOC_Os08g15090	diacylglycerol kinase catalytic domain family protein, expressed	rOg-Flower-8	Chr8
LOC_Os08g15149	oxidoreductase, 2OG-Fe oxygenase family protein, expressed	rOg-Flower-8	Chr8
LOC_Os08g15170	ATP synthase epsilon chain, mitochondrial, putative, expressed	rOg-Flower-8	Chr8
LOC_Os08g15180	60S acidic ribosomal protein, putative, expressed	rOg-Flower-8	Chr8
LOC_Os08g15190	expressed protein	rOg-Flower-8	Chr8
LOC_Os08g15204	thioredoxin domain-containing protein 9, putative, expressed	rOg-Flower-8	Chr8
LOC_Os08g15236	uncharacterized protein ycf68, putative, expressed	rOg-Flower-8	Chr8
LOC_Os08g15080	proline rich protein 3, putative, expressed	rOg-Flower-8	Chr8
LOC_Os08g15230	heat shock protein-related, putative, expressed	rOg-Flower-8	Chr8
LOC_Os10g26820	expressed protein	rOg-Flower-9	Chr10
LOC_Os10g26850	expressed protein	rOg-Flower-9	Chr10
LOC_Os10g26859	expressed protein	rOg-Flower-9	Chr10

## Sheet: panicle
GeneID	MSU annotation	Region	Chromosome
LOC_Os01g20830	heavy metal-associated domain containing protein, expressed	rOg-PAN-1	Chr1
LOC_Os01g20840	lipase class 3 family protein, putative, expressed	rOg-PAN-1	Chr1
LOC_Os01g20850	expressed protein	rOg-PAN-1	Chr1
LOC_Os01g20860	phospholipase D. Active site motif family protein, expressed	rOg-PAN-1	Chr1
LOC_Os01g20870	expressed protein	rOg-PAN-1	Chr1
LOC_Os01g20880	OsWAK3 - OsWAK receptor-like cytoplasmic kinase OsWAK-RLCK, expressed	rOg-PAN-1	Chr1
LOC_Os01g20890	expressed protein	rOg-PAN-1	Chr1
LOC_Os01g20894	expressed protein	rOg-PAN-1	Chr1
LOC_Os01g20900	OsWAK4 - OsWAK receptor-like cytoplasmic kinase OsWAK-RLCK, expressed	rOg-PAN-1	Chr1
LOC_Os01g20910	zinc finger, C3HC4 type domain containing protein, expressed	rOg-PAN-1	Chr1
LOC_Os01g20920	expressed protein	rOg-PAN-1	Chr1
LOC_Os01g20930	RING-H2 finger protein, putative, expressed	rOg-PAN-1	Chr1
LOC_Os01g20940	PHS1, putative, expressed	rOg-PAN-1	Chr1
LOC_Os01g20950	sulfotransferase domain containing protein, expressed	rOg-PAN-1	Chr1
LOC_Os01g20960	hypothetical protein	rOg-PAN-1	Chr1
LOC_Os01g53190	expressed protein	rOg-PAN-2	Chr1
LOC_Os01g53200	flavin monooxygenase, putative, expressed	rOg-PAN-2	Chr1
LOC_Os01g53210	metal transporter Nramp3, putative, expressed	rOg-PAN-2	Chr1
LOC_Os01g53220	HSF-type DNA-binding domain containing protein, expressed	rOg-PAN-2	Chr1
LOC_Os01g53230	expressed protein	rOg-PAN-2	Chr1
LOC_Os01g53240	BURP domain containing protein, expressed	rOg-PAN-2	Chr1
LOC_Os01g53250	NADPH reductase, putative, expressed	rOg-PAN-2	Chr1
LOC_Os01g53255	expressed protein	rOg-PAN-2	Chr1
LOC_Os01g53260	WRKY23, expressed	rOg-PAN-2	Chr1
LOC_Os01g53280	50S ribosomal protein L20, putative, expressed	rOg-PAN-2	Chr1
LOC_Os02g19130	transcription factor X1, putative, expressed	rOg-PAN-3	Chr2
LOC_Os02g19140	seven in absentia protein family domain containing protein, expressed	rOg-PAN-3	Chr2
LOC_Os02g19150	AAA family ATPase, putative, expressed	rOg-PAN-3	Chr2
LOC_Os02g19160	hypothetical protein	rOg-PAN-3	Chr2
LOC_Os02g19170	expressed protein	rOg-PAN-3	Chr2
LOC_Os02g19180	ZOS2-06 - C2H2 zinc finger protein, expressed	rOg-PAN-3	Chr2
LOC_Os02g19200	OsFBX46 - F-box domain containing protein, expressed	rOg-PAN-3	Chr2
LOC_Os02g19210	WD repeat-containing protein, putative, expressed	rOg-PAN-3	Chr2
LOC_Os02g37500	expressed protein	rOg-PAN-4	Chr2
LOC_Os02g37520	RNA-binding protein FUS, putative, expressed	rOg-PAN-4	Chr2
LOC_Os02g37530	conserved hypothetical protein	rOg-PAN-4	Chr2
LOC_Os02g37540	expressed protein	rOg-PAN-4	Chr2
LOC_Os02g37550	expressed protein	rOg-PAN-4	Chr2
LOC_Os02g37570	keratin-associated protein 5-3, putative, expressed	rOg-PAN-4	Chr2
LOC_Os02g37580	fimbrin-like protein 2, putative, expressed	rOg-PAN-4	Chr2
LOC_Os02g41800	auxin response factor, putative, expressed	rOg-PAN-5	Chr2
LOC_Os02g41810	expressed protein	rOg-PAN-5	Chr2
LOC_Os02g41820	expressed protein	rOg-PAN-5	Chr2
LOC_Os02g41830	expressed protein	rOg-PAN-5	Chr2
LOC_Os02g41840	DUF584 domain containing protein, putative, expressed	rOg-PAN-5	Chr2
LOC_Os02g41850	expressed protein	rOg-PAN-5	Chr2
LOC_Os02g41860	aquaporin protein, putative, expressed	rOg-PAN-5	Chr2
LOC_Os02g41880	expressed protein	rOg-PAN-5	Chr2
LOC_Os02g41890	phytosulfokine receptor precursor, putative, expressed	rOg-PAN-5	Chr2
LOC_Os02g41900	expressed protein	rOg-PAN-5	Chr2
LOC_Os02g41904	DEF7 - Defensin and Defensin-like DEFL family, expressed	rOg-PAN-5	Chr2
LOC_Os02g41910	OsFBO12 - F-box and other domain containing protein, expressed	rOg-PAN-5	Chr2
LOC_Os02g41920	white-brown complex homolog protein 8, putative, expressed	rOg-PAN-5	Chr2
LOC_Os02g41930	OsFBX57 - F-box domain containing protein, expressed	rOg-PAN-5	Chr2
LOC_Os02g41954	gibberellin 2-beta-dioxygenase 7, putative, expressed	rOg-PAN-5	Chr2
LOC_Os02g41961	expressed protein	rOg-PAN-5	Chr2
LOC_Os02g41980	expressed protein	rOg-PAN-5	Chr2
LOC_Os02g41990	expressed protein	rOg-PAN-5	Chr2
LOC_Os02g42000	expressed protein	rOg-PAN-5	Chr2
LOC_Os02g42020	expressed protein	rOg-PAN-5	Chr2
LOC_Os02g42030	hypothetical protein	rOg-PAN-5	Chr2
LOC_Os02g42040	MIF4G domain containing protein, putative, expressed	rOg-PAN-5	Chr2
LOC_Os02g42050	expressed protein	rOg-PAN-5	Chr2
LOC_Os02g42060	response regulator receiver domain containing protein, expressed	rOg-PAN-5	Chr2
LOC_Os02g42100	expressed protein	rOg-PAN-5	Chr2
LOC_Os02g42110	wall-associated receptor kinase-like 22 precursor, putative, expressed	rOg-PAN-5	Chr2
LOC_Os02g42120	expressed protein	rOg-PAN-5	Chr2
LOC_Os02g42134	ARF GTPase-activating domain-containing protein, putative, expressed	rOg-PAN-5	Chr2
LOC_Os02g42150	OsWAK14 - OsWAK receptor-like protein kinase, expressed	rOg-PAN-5	Chr2
LOC_Os02g42160	OsWAK15 - OsWAK receptor-like protein kinase, expressed	rOg-PAN-5	Chr2
LOC_Os02g58020	ABC transporter, ATP-binding protein, putative, expressed	rOg-PAN-6	Chr2
LOC_Os02g58030	leucine-rich repeat-containing protein 40, putative, expressed	rOg-PAN-6	Chr2
LOC_Os02g58040	OsFBX75 - F-box domain containing protein, expressed	rOg-PAN-6	Chr2
LOC_Os02g58050	hypothetical protein	rOg-PAN-6	Chr2
LOC_Os02g58060	expressed protein	rOg-PAN-6	Chr2
LOC_Os02g58070	oxidoreductase, putative, expressed	rOg-PAN-6	Chr2
LOC_Os02g58080	transporter, major facilitator family, putative, expressed	rOg-PAN-6	Chr2
LOC_Os02g58090	PSP domain containing protein, expressed	rOg-PAN-6	Chr2
LOC_Os02g58100	expressed protein	rOg-PAN-6	Chr2
LOC_Os02g58110	expressed protein	rOg-PAN-6	Chr2
LOC_Os02g58120	oxidoreductase%2F transition metal ion binding protein, putative, expressed	rOg-PAN-6	Chr2
LOC_Os02g58139	OsSigP1 - Putative Type I Signal Peptidase homologue ; employs a putative Ser-His catalytic dyad, expressed	rOg-PAN-6	Chr2
LOC_Os02g58150	expressed protein	rOg-PAN-6	Chr2
LOC_Os02g58160	expressed protein	rOg-PAN-6	Chr2
LOC_Os03g12660	cytochrome P450, putative, expressed	rOg-PAN-7	Chr3
LOC_Os03g12670	expressed protein	rOg-PAN-7	Chr3
LOC_Os03g12680	protein kinase, putative, expressed	rOg-PAN-7	Chr3
LOC_Os03g12690	expressed protein	rOg-PAN-7	Chr3
LOC_Os03g12700	expressed protein	rOg-PAN-7	Chr3
LOC_Os03g12710	clathrin adaptor complex small chain domain containing protein, expressed	rOg-PAN-7	Chr3
LOC_Os03g12720	expressed protein	rOg-PAN-7	Chr3
LOC_Os03g12730	receptor protein kinase CLAVATA1 precursor, putative, expressed	rOg-PAN-7	Chr3
LOC_Os03g12750	expressed protein	rOg-PAN-7	Chr3
LOC_Os03g12760	helix-loop-helix DNA-binding domain containing protein, expressed	rOg-PAN-7	Chr3
LOC_Os03g12780	hypothetical protein	rOg-PAN-7	Chr3
LOC_Os03g12790	MATE efflux family protein, putative, expressed	rOg-PAN-7	Chr3
LOC_Os03g21710	WRKY79, expressed	rOg-PAN-8	Chr3
LOC_Os03g21720	vacuolar-sorting receptor precursor, putative, expressed	rOg-PAN-8	Chr3
LOC_Os03g21730	receptor-like protein kinase precursor, putative, expressed	rOg-PAN-8	Chr3
LOC_Os03g21740	valyl-tRNA synthetase, putative, expressed	rOg-PAN-8	Chr3
LOC_Os03g21750	expressed protein	rOg-PAN-8	Chr3
LOC_Os03g21759	hypothetical protein	rOg-PAN-8	Chr3
LOC_Os03g21770	phosphoenolpyruvate carboxylase kinase, putative, expressed	rOg-PAN-8	Chr3
LOC_Os03g21780	pentatricopeptide repeat domain containing protein, putative, expressed	rOg-PAN-8	Chr3
LOC_Os04g21590	PB1 domain containing protein, expressed	rOg-PAN-9	Chr4
LOC_Os04g21600	expressed protein	rOg-PAN-9	Chr4
LOC_Os04g21610	expressed protein	rOg-PAN-9	Chr4
LOC_Os04g21620	hypothetical protein	rOg-PAN-9	Chr4
LOC_Os04g21640	hypothetical protein	rOg-PAN-9	Chr4
LOC_Os04g21650	expressed protein	rOg-PAN-9	Chr4
LOC_Os04g21660	AAA-type ATPase family protein, putative, expressed	rOg-PAN-9	Chr4
LOC_Os04g21830	hypothetical protein	rOg-PAN-10	Chr4
LOC_Os04g21840	expressed protein	rOg-PAN-10	Chr4
LOC_Os04g21850	expressed protein	rOg-PAN-10	Chr4
LOC_Os04g21880	expressed protein	rOg-PAN-10	Chr4
LOC_Os04g21890	disease resistance protein RPM1, putative, expressed	rOg-PAN-10	Chr4
LOC_Os04g21900	expressed protein	rOg-PAN-10	Chr4
LOC_Os04g21910	pentatricopeptide, putative, expressed	rOg-PAN-10	Chr4
LOC_Os04g52164	transferase family protein, putative, expressed	rOg-PAN-11	Chr4
LOC_Os04g52180	expressed protein	rOg-PAN-11	Chr4
LOC_Os04g52190	vacuolar-sorting receptor precursor, putative, expressed	rOg-PAN-11	Chr4
LOC_Os04g52200	RNA recognition motif containing protein, putative, expressed	rOg-PAN-11	Chr4
LOC_Os04g52210	terpene synthase, putative, expressed	rOg-PAN-11	Chr4
LOC_Os04g52220	expressed protein	rOg-PAN-11	Chr4
LOC_Os04g52230	ent-kaurene synthase, chloroplast precursor, putative, expressed	rOg-PAN-11	Chr4
LOC_Os04g52240	terpene synthase, putative, expressed	rOg-PAN-11	Chr4
LOC_Os05g02650	expressed protein	rOg-PAN-12	Chr5
LOC_Os05g02670	kinesin motor domain containing protein, putative, expressed	rOg-PAN-12	Chr5
LOC_Os05g02680	nuclear factor related to kappa-B-binding protein, related, putative, expressed	rOg-PAN-12	Chr5
LOC_Os05g02690	sensitivity to red light reduced protein 1, putative, expressed	rOg-PAN-12	Chr5
LOC_Os05g02700	expressed protein	rOg-PAN-12	Chr5
LOC_Os05g02720	expressed protein	rOg-PAN-12	Chr5
LOC_Os05g02730	homeobox domain containing protein, expressed	rOg-PAN-12	Chr5
LOC_Os05g02740	expressed protein	rOg-PAN-12	Chr5
LOC_Os05g02750	ABC transporter, membrane-spanning%2Fpermease subunit, putative, expressed	rOg-PAN-12	Chr5
LOC_Os05g02754	expressed protein	rOg-PAN-12	Chr5
LOC_Os05g02760	expressed protein	rOg-PAN-12	Chr5
LOC_Os05g02770	glycine-rich cell wall structural protein precursor, putative, expressed	rOg-PAN-12	Chr5
LOC_Os05g02780	glycine-rich protein A3, putative, expressed	rOg-PAN-12	Chr5
LOC_Os05g02790	KIP1, putative, expressed	rOg-PAN-12	Chr5
LOC_Os05g02810	protein binding protein, putative, expressed	rOg-PAN-12	Chr5
LOC_Os05g02820	protein transport protein-related, putative, expressed	rOg-PAN-12	Chr5
LOC_Os05g12640	BURP domain containing protein, expressed	rOg-PAN-13	Chr5
LOC_Os05g12660	hypothetical protein	rOg-PAN-13	Chr5
LOC_Os05g12670	expressed protein	rOg-PAN-13	Chr5
LOC_Os05g12710	expressed protein	rOg-PAN-13	Chr5
LOC_Os05g12720	conserved hypothetical protein	rOg-PAN-13	Chr5
LOC_Os05g12730	expressed protein	rOg-PAN-13	Chr5
LOC_Os05g12770	NB-ARC domain containing protein, expressed	rOg-PAN-13	Chr5
LOC_Os05g12790	expressed protein	rOg-PAN-13	Chr5
LOC_Os05g12800	expressed protein	rOg-PAN-13	Chr5
LOC_Os05g12808	DUF623 domain containing protein, expressed	rOg-PAN-13	Chr5
LOC_Os07g15190	3-ketoacyl-CoA synthase 2, putative, expressed	rOg-PAN-14	Chr7
LOC_Os07g15200	hypothetical protein	rOg-PAN-14	Chr7
LOC_Os07g15820	expressed protein	rOg-PAN-15	Chr7
LOC_Os07g15860	expressed protein	rOg-PAN-15	Chr7
LOC_Os07g15870	expressed protein	rOg-PAN-15	Chr7
LOC_Os07g15880	mitochondrial prohibitin complex protein 2, putative, expressed	rOg-PAN-15	Chr7
LOC_Os07g15910	expressed protein	rOg-PAN-15	Chr7
LOC_Os07g15920	expressed protein	rOg-PAN-15	Chr7
LOC_Os07g15930	legume lectins beta domain containing protein, expressed	rOg-PAN-15	Chr7
LOC_Os09g23380	metallo-beta-lactamase, putative, expressed	rOg-PAN-16	Chr9
LOC_Os09g23390	hypothetical protein	rOg-PAN-16	Chr9
LOC_Os09g23399	expressed protein	rOg-PAN-16	Chr9
LOC_Os09g23410	expressed protein	rOg-PAN-16	Chr9
LOC_Os09g23420	expressed protein	rOg-PAN-16	Chr9
LOC_Os09g23430	hypothetical protein	rOg-PAN-16	Chr9
LOC_Os09g23440	hypothetical protein	rOg-PAN-16	Chr9
LOC_Os09g23450	expressed protein	rOg-PAN-16	Chr9
LOC_Os09g23460	expressed protein	rOg-PAN-16	Chr9
LOC_Os09g30506	EF hand family protein, expressed	rOg-PAN-17	Chr9
LOC_Os09g30510	glucosyl transferase, putative, expressed	rOg-PAN-17	Chr9
LOC_Os09g30980	UDP-glucoronosyl and UDP-glucosyl transferase domain containing protein, expressed	rOg-PAN-17	Chr9
LOC_Os09g30990	expressed protein	rOg-PAN-17	Chr9
LOC_Os09g31000	EF hand family protein, expressed	rOg-PAN-17	Chr9
LOC_Os09g31019	ubiquitin fusion protein, putative, expressed	rOg-PAN-17	Chr9
LOC_Os09g31025	EF hand family protein, expressed	rOg-PAN-17	Chr9
LOC_Os09g31031	ubiquitin family protein, putative, expressed	rOg-PAN-17	Chr9
LOC_Os09g31040	EF hand family protein, putative, expressed	rOg-PAN-17	Chr9
LOC_Os09g31050	cytosolic phospholipase A2 beta, putative, expressed	rOg-PAN-17	Chr9
LOC_Os09g31060	expressed protein	rOg-PAN-17	Chr9
LOC_Os09g31080	induced stolen tip protein TUB8, putative, expressed	rOg-PAN-17	Chr9
LOC_Os09g31090	HECT-domain domain containing protein, expressed	rOg-PAN-17	Chr9
LOC_Os09g31100	expressed protein	rOg-PAN-17	Chr9
LOC_Os09g31130	citrate transporter, putative, expressed	rOg-PAN-18	Chr9
LOC_Os09g31140	ZOS9-16 - C2H2 zinc finger protein, expressed	rOg-PAN-18	Chr9
LOC_Os09g31160	glutamate receptor precursor, putative, expressed	rOg-PAN-18	Chr9
LOC_Os09g31170	expressed protein	rOg-PAN-18	Chr9
LOC_Os09g31180	ribosomal protein L6, putative, expressed	rOg-PAN-18	Chr9
LOC_Os09g31190	slowmo homolog, putative, expressed	rOg-PAN-18	Chr9
LOC_Os09g31200	AN1-like zinc finger domain containing protein, expressed	rOg-PAN-18	Chr9
LOC_Os10g22020	RGH2B, putative, expressed	rOg-PAN-19	Chr10
LOC_Os10g22039	mitochondrial import inner membrane translocase subunit Tim17, putative, expressed	rOg-PAN-19	Chr10
LOC_Os10g22050	expressed protein	rOg-PAN-19	Chr10
LOC_Os10g22060	expressed protein	rOg-PAN-19	Chr10
LOC_Os10g22070	glutathione S-transferase, putative, expressed	rOg-PAN-19	Chr10
LOC_Os10g22080	expressed protein	rOg-PAN-19	Chr10
LOC_Os10g22310	glutathione S-transferase GST 26, putative, expressed	rOg-PAN-20	Chr10
LOC_Os10g22330	clathrin adaptor complex small chain domain containing protein, expressed	rOg-PAN-20	Chr10
LOC_Os10g22350	expressed protein	rOg-PAN-20	Chr10
LOC_Os10g22356	expressed protein	rOg-PAN-20	Chr10
LOC_Os10g22362	expressed protein	rOg-PAN-20	Chr10
LOC_Os10g22380	glutamyl-tRNA synthetase, cytoplasmic, putative, expressed	rOg-PAN-20	Chr10
LOC_Os10g22410	yippee zinc-binding protein, putative, expressed	rOg-PAN-20	Chr10
LOC_Os10g22430	gibberellin response modulator protein, putative, expressed	rOg-PAN-20	Chr10
LOC_Os10g22440	expressed protein	rOg-PAN-20	Chr10
LOC_Os10g22450	inositol-3-phosphate synthase, putative, expressed	rOg-PAN-20	Chr10
LOC_Os10g22460	expressed protein	rOg-PAN-20	Chr10
LOC_Os10g22484	RGH2B, putative, expressed	rOg-PAN-20	Chr10
LOC_Os10g22510	MLA1, putative, expressed	rOg-PAN-20	Chr10
LOC_Os10g22520	cellulase, putative, expressed	rOg-PAN-20	Chr10
LOC_Os10g22560	peptide transporter PTR2, putative, expressed	rOg-PAN-20	Chr10
LOC_Os10g22570	cellulase, putative, expressed	rOg-PAN-20	Chr10
LOC_Os10g22580	hypothetical protein	rOg-PAN-20	Chr10
LOC_Os10g22590	POEI24 - Pollen Ole e I allergen and extensin family protein precursor, expressed	rOg-PAN-20	Chr10
LOC_Os10g22600	ethylene-responsive transcription factor, putative, expressed	rOg-PAN-20	Chr10
LOC_Os10g22610	expressed protein	rOg-PAN-20	Chr10
LOC_Os10g22630	expressed protein	rOg-PAN-20	Chr10
LOC_Os10g22660	hypothetical protein	rOg-PAN-20	Chr10
LOC_Os10g22670	expressed protein	rOg-PAN-20	Chr10
LOC_Os10g22680	expressed protein	rOg-PAN-20	Chr10
LOC_Os10g22700	AAA-type ATPase family protein, putative, expressed	rOg-PAN-20	Chr10
LOC_Os10g22710	expressed protein	rOg-PAN-20	Chr10
LOC_Os10g22720	expressed protein	rOg-PAN-20	Chr10
LOC_Os10g22730	expressed protein	rOg-PAN-20	Chr10
LOC_Os10g22740	expressed protein	rOg-PAN-20	Chr10
LOC_Os10g22750	expressed protein	rOg-PAN-20	Chr10
LOC_Os10g22770	expressed protein	rOg-PAN-20	Chr10
LOC_Os10g22780	expressed protein	rOg-PAN-20	Chr10
LOC_Os10g22790	expressed protein	rOg-PAN-20	Chr10
LOC_Os10g22820	expressed protein	rOg-PAN-20	Chr10
LOC_Os10g22830	expressed protein	rOg-PAN-20	Chr10
LOC_Os10g22850	expressed protein	rOg-PAN-20	Chr10
LOC_Os10g22860	receptor kinase, putative, expressed	rOg-PAN-20	Chr10
LOC_Os10g22869	expressed protein	rOg-PAN-20	Chr10
LOC_Os10g22880	hypothetical protein	rOg-PAN-20	Chr10
LOC_Os10g22890	receptor-like kinase, putative, expressed	rOg-PAN-20	Chr10
LOC_Os10g22900	expressed protein	rOg-PAN-20	Chr10
LOC_Os10g22910	expressed protein	rOg-PAN-20	Chr10
LOC_Os10g30240	expressed protein	rOg-PAN-21	Chr10
LOC_Os10g30280	OsFBX386 - F-box domain containing protein, expressed	rOg-PAN-21	Chr10
LOC_Os10g30290	GDSL-like lipase%2Facylhydrolase, putative, expressed	rOg-PAN-21	Chr10
LOC_Os10g30300	TRM112, putative, expressed	rOg-PAN-21	Chr10
LOC_Os10g30310	zinc finger, C3HC4 type domain containing protein, expressed	rOg-PAN-21	Chr10
LOC_Os10g30330	expansin precursor, putative, expressed	rOg-PAN-21	Chr10
LOC_Os10g30340	expansin precursor, putative, expressed	rOg-PAN-21	Chr10
LOC_Os11g38765	expressed protein	rOg-PAN-22	Chr11
LOC_Os11g38780	EF hand family protein, putative	rOg-PAN-22	Chr11
LOC_Os11g38790	expressed protein	rOg-PAN-22	Chr11
LOC_Os11g38800	zinc finger family protein, putative, expressed	rOg-PAN-22	Chr11
LOC_Os11g38810	mannose-6-phosphate isomerase, putative, expressed	rOg-PAN-22	Chr11
LOC_Os11g38830	PE-PGRS family protein, putative, expressed	rOg-PAN-22	Chr11
LOC_Os11g38840	expressed protein	rOg-PAN-22	Chr11
LOC_Os11g38850	TKL_IRAK_DUF26-la.7 - DUF26 kinases have homology to DUF26 containing loci, expressed	rOg-PAN-22	Chr11
LOC_Os11g38860	methyltransferase, putative, expressed	rOg-PAN-22	Chr11
LOC_Os11g38870	helix-loop-helix DNA-binding domain containing protein, expressed	rOg-PAN-22	Chr11
LOC_Os11g38880	hypothetical protein	rOg-PAN-22	Chr11
LOC_Os11g38900	histone-lysine N-methyltransferase, H3 lysine-9 specific SUVH1, putative, expressed	rOg-PAN-22	Chr11
LOC_Os11g38910	pyruvate decarboxylase isozyme 1, putative, expressed	rOg-PAN-22	Chr11
LOC_Os11g38920	HVA22, putative, expressed	rOg-PAN-22	Chr11
LOC_Os11g38930	tRNA-splicing endonuclease subunit Sen2, putative, expressed	rOg-PAN-22	Chr11
LOC_Os11g38959	40S ribosomal protein S9-2, putative, expressed	rOg-PAN-22	Chr11
LOC_Os11g38970	expressed protein	rOg-PAN-22	Chr11
LOC_Os11g38980	F-box-Kelch-repeat protein, putative, expressed	rOg-PAN-22	Chr11
LOC_Os11g38990	peptidyl-prolyl cis-trans isomerase, putative, expressed	rOg-PAN-22	Chr11
LOC_Os11g39000	helix-loop-helix DNA-binding domain containing protein, expressed	rOg-PAN-22	Chr11
LOC_Os11g39010	expressed protein	rOg-PAN-22	Chr11
LOC_Os11g39020	ABC transporter, ATP-binding protein, putative, expressed	rOg-PAN-22	Chr11
LOC_Os11g39030	RNA recognition motif containing protein, putative, expressed	rOg-PAN-22	Chr11
LOC_Os12g02380	elongation factor P, putative, expressed	rOg-PAN-23	Chr12
LOC_Os12g02385	outer membrane protein, OMP85 family, putative, expressed	rOg-PAN-23	Chr12
LOC_Os12g02390	vacuolar-sorting receptor precursor, putative, expressed	rOg-PAN-23	Chr12
LOC_Os12g02400	WRKY114, expressed	rOg-PAN-23	Chr12
LOC_Os12g02410	expressed protein	rOg-PAN-23	Chr12
LOC_Os12g02420	WRKY97, expressed	rOg-PAN-23	Chr12
LOC_Os12g02430	MYB protein, putative, expressed	rOg-PAN-23	Chr12
LOC_Os12g02440	WRKY95, expressed	rOg-PAN-23	Chr12
LOC_Os12g02450	WRKY64, expressed	rOg-PAN-23	Chr12
LOC_Os12g02470	WRKY65, expressed	rOg-PAN-23	Chr12
LOC_Os12g02490	expressed protein	rOg-PAN-23	Chr12
LOC_Os12g02500	esterase, putative, expressed	rOg-PAN-23	Chr12
LOC_Os12g02510	esterase, putative, expressed	rOg-PAN-23	Chr12
LOC_Os12g02520	OsMan09 - Endo-Beta-Mannanase, expressed	rOg-PAN-23	Chr12
