# Supplementary material for: Genome Wide Association Study Pinpoints Key Agronomic QTLs in African Rice Oryza glaberrima
Source: Rice (N Y). 2020 Sep 16;13:66. doi: 10.1186/s12284-020-00424-1 (PMC7494698; doi:10.1186/s12284-020-00424-1)
Supplement: Supplementary file 15 — Additional file 15: Table S7. Expert list of genes previously described as involved in flowering time in Asian rice and test of enrichment of the list of genes detected by our association analysis. Fold-enrichment and G-test associated p-value are reported for our retained threshold (p-value cutoff of 10− 5 and at least two methods to define a region) and three alternative ones (p-value cutoff of 10− 4 and two methods; p-value cutoff of 10− 5; p-value cutoff of 10− 4). [file 12284_2020_424_MOESM15_ESM.xls]

## Sheet: a)Flowering genes expert list
GeneName	MSU ID	Function	Description	Elucidation method	Pathways	Mutant (M) and/or natural variant (NV)
Hd3a	LOC_Os06g06320	Florigen	Phosphatidylethanolamine-binding protein (PEBP)	QTL/Overexpression/RNAi		M/NV
RFT1	LOC_Os06g06300	Florigen	Phosphatidylethanolamine-binding protein (PEBP)	RNAi/QTL/Overexpression		M/NV
OsMADS14	LOC_Os03g54160	Floral transition	AP1 homolog	Overexpression		M
OsMADS15	LOC_Os07g01820	Floral transition	AP1 homolog	Overexpression		M
Hd1/Se1	LOC_Os06g16370	SD activator/LD repressor	Constans-like (COL)	QTL/Tos17/T-DNA/Overexpression	Hd3a	NV
Ehd1	LOC_Os10g32600	Signal integrator	B-type response regulator	QTL/RNAi/Overexpression	Hd3a	M/NV
Hd4/Ghd7/Lhd4	LOC_Os07g15770	LD repressor	Constans-like (COL)	QTL/Overexpression	Ehd1	NV
Hd5/DTH8/Ghd8/LHD1/Ds9	LOC_Os08g07740	SD activator/LD repressor	HAP3 subunit	QTL/Ds	Hd1,Ehd1	NV
Hd6/CK2α	LOC_Os03g55389	LD repressor	Caseine kinase 2α	QTL	Hd1,Hd3a	NV
Hd16/EL1/CKI	LOC_Os03g57940	LD repressor	Caseine kinase I	QTL/T-DNA	Ghd7	NV
OsMADS50	LOC_Os03g03100	LD activator	SOC1 homolog	T-DNA/Overexpression	OsLFL1	M
OsMADS56	LOC_Os10g39130	LD repressor	SOC1 homolog	Overexpression	OsLFL1	M
OsDof12	LOC_Os03g07360	LD activator	DNA-binding with one zinc finger protein	Overexpression	Hd3a	M
OsMADS51	LOC_Os01g69850	SD activator	Type I MADS-box protein	T-DNA/Overexpression	OsGI,Ehd1	M
OsCO3	LOC_Os09g06464	SD repressor	CONSTANS-like (COL)	Overexpression	Hd3a	M
Ehd2/OsId1/RID1	LOC_Os10g28330	Constitutive activator	C2H2-type zinc finger protein	QTL/T-DNA/RNAi	Ehd1	M
Ehd4	LOC_Os03g02160	Constitutive activator	CCCH-type zinc finger protein	QTL	Ehd1	M
OsCOL4	LOC_Os02g39710	Constitutive repressor	CONSTANS-like (COL)	T-DNA/Overexpression	Ehd1	M
OsLF	LOC_Os05g46370	Constitutive repressor	Atypical HLH protein	Activation tagging by T-DNA	OsGI	M
SNB	LOC_Os07g13170	Constitutive repressor	AP2-like	Overexpression	miR172,Ehd1	M
OsIDS1	LOC_Os03g60430	Constitutive repressor	AP2-like	Overexpression	miR172,Ehd1	M
OsLFL1	LOC_Os01g51610	Constitutive repressor	B3 domain transcription factor	Overexpression	Ehd1	M
OsGI	LOC_Os01g08700	Circadian rhythm/Flowering activator	GIGANTEA orthlog	γ-ray radiation/RNAi/T-DNA		M
Hd2/OsPRR37	LOC_Os07g49460	Circadian rhythm/SD activator/LD repressor	Pseudo response regulator	QTL/T-DNA	Hd3a	NV
Hd3b/Hd17/Ef7/OsELF3	LOC_Os06g05060	Circadian rhythm/LD activator	ELF3 homolog	QTL/T-DNA/RNAi	Hd1,Ghd7,OsGI	NV
OsEF3	LOC_Os01g38530	Circadian rhythm/Flowering activator	ELF3 homolog	T-DNA		M
OsPhyA	LOC_Os03g51030	SD activator/LD repressor	Phytochrome	Tos17/T-DNA		M
OsPhyB	LOC_Os03g19590	Constitutive repressor	Phytochrome	γ-ray radiation/T-DNA		M
OsPhyC	LOC_Os03g54084	LD repressor	Phytochrome	Tos17/T-DNA		M
SE5	LOC_Os06g40080	SD activator/LD repressor	Hemeoxygenase	γ-ray radiation		M
OsCRY2	LOC_Os02g41550	Constitutive activator	Cryptochrome	antisense		M
OsVIL1/OsVIL2	LOC_Os12g34850	Flowering activator	VIN3-like (PRC2 complex)	RNAi	OsLF	M
OsVIL2/LC2/OsVIL3	LOC_Os02g05840	Flowering activator	VIN3-like (PRC2 complex)	T-DNA	OsLFL1	M
OsEMF2b	LOC_Os04g08034	Flowering activator	Su(z)12-like (PRC2 coomplex)	T-DNA/RNAi/Overexpression	OsLFL1	M
OsTrx1	LOC_Os09g04890	LD activator	TrxG	T-DNA	Ghd7	M
Ehd3	LOC_Os08g01420	Flowering activator	Plant Homeodomain (PHD) finger motif	QTL	Ghd7	M
SDG724/LVP1	LOC_Os09g13740	LD activator	SET domain	Somaclonal variation by tissue culture	OsMADS50	M
SDG711	LOC_Os06g16390	LD repressor	SET domain	RNAi/Overexpression		M
SDG718	LOC_Os03g19480	SD activator	SET domain	RNAi		M
DTH2	LOC_Os02g49230	LD promotion	CONSTANS-like protein	QTL		NV
Hd18	LOC_Os08g04780	SD/LD promotion	Amine oxidase domain–containing protein	QTL		NV
RCN1	LOC_Os11g05470	Os11g0152500	Similar to phosphatidylethanolamine-binding protein	Overexpression		M
ETR2	LOC_Os04g08740	Os04g0169100	Ethylene receptor	Overexpression		M
RFL	LOC_Os04g51000	Os04g0598300	FLORICAULA/LEAFY transcription factor	Overexpression		M

## Sheet: b)enrichment test
		Percent of genome
Nb genes within genome	39953	100
Nb genes in expert list	44	0.110129
Genes significantly associated – pv10-5	200	0.500588
Genes significantly associated – pv10-5 2methods	79	0.197732
Genes significantly associated – pv10-4	1025	2.56551
Genes significantly associated – pv10-4 2methods	469	1.17388
	Nb	Percent of associated genes	Enrichment fold	G-test p-value
pv10-5 associated genes found in expert list	1	0.5	4.54011	0.6152
pv10-5 2methods associated genes found in expert list	1	1.26582	11.494	0.3397
Pv10-4 associated genes found in expert list	6	0.585366	5.31525	0.0042
Pv10-4 2methods associated genes found in expert list	1	0.21322	1.93608	1
